# Supplementary material for: Periodicity of SNP distribution around transcription start sites
Source: BMC Genomics. 2006 Apr 3;7:66. doi: 10.1186/1471-2164-7-66 (PMC1448210; doi:10.1186/1471-2164-7-66)
Supplement: Additional File 4 — List of NM ID in each category. List of the accession numbers of mRNA Reference Sequences (NM ID) in each TSS category. [file 1471-2164-7-66-S4.zip]

Archive with 3 entries (3 files):
- hspromoter.tabv4.fas3000.unique.cpgout.list
- hspromoter.tabv4.fas3000.unique.cpgout.nolist
- uniqueNMdbTSSv4.list
