# Supplementary material for: Periodicity of SNP distribution around transcription start sites
Source: BMC Genomics. 2006 Apr 3;7:66. doi: 10.1186/1471-2164-7-66 (PMC1448210; doi:10.1186/1471-2164-7-66)
Supplement: Additional File 4 — List of NM ID in each category. List of the accession numbers of mRNA Reference Sequences (NM ID) in each TSS category. [file 1471-2164-7-66-S4.zip › hspromoter.tabv4.fas3000.unique.cpgout.list]

NM_023928
NM_007085
NM_022086
NM_001015
NM_006029
NM_024303
NM_000123
NM_173075
NM_033495
NM_004483
NM_001955
NM_006980
NM_024065
NM_003467
NM_002237
NM_001359
NM_002968
NM_002849
NM_022551
NM_002138
NM_021103
NM_005570
NM_004704
NM_001923
NM_173475
NM_006835
NM_002582
NM_000636
NM_033109
NM_005020
NM_016272
NM_017935
NM_002401
NM_002382
NM_020841
NM_007198
NM_182518
NM_006186
NM_003662
NM_032843
NM_003105
NM_007068
NM_052844
NM_017874
NM_004755
NM_006374
NM_005072
NM_022372
NM_018229
NM_004358
NM_014871
NM_005885
NM_018975
NM_130808
NM_015047
NM_005308
NM_004286
NM_003916
NM_012256
NM_002452
NM_018300
NM_014456
NM_004177
NM_025108
NM_004804
NM_016539
NM_032804
NM_001092
NM_153218
NM_022494
NM_021076
NM_005730
NM_001394
NM_015004
NM_021953
NM_015110
NM_012167
NM_025103
NM_002938
NM_032932
NM_033087
NM_020826
NM_003838
NM_000938
NM_014635
NM_017615
NM_007187
NM_007221
NM_012262
NM_002676
NM_012432
NM_002061
NM_021003
NM_018405
NM_003479
NM_022443
NM_003003
NM_018223
NM_005644
NM_002165
NM_024682
NM_004074
NM_017955
NM_024112
NM_018695
NM_004960
NM_018376
NM_001063
NM_018127
NM_005740
NM_007190
NM_006234
NM_021249
NM_006773
NM_002693
NM_014205
NM_032781
NM_007171
NM_003082
NM_005186
NM_014184
NM_006377
NM_022483
NM_014235
NM_002998
NM_001207
NM_001865
NM_006513
NM_018303
NM_025113
NM_000723
NM_006515
NM_014065
NM_003611
NM_018841
NM_017762
NM_025141
NM_018150
NM_001796
NM_003659
NM_032885
NM_018227
NM_014652
NM_000532
NM_138799
NM_006117
NM_005723
NM_003362
NM_014066
NM_000852
NM_018142
NM_006862
NM_002485
NM_004252
NM_021629
NM_080822
NM_002014
NM_032325
NM_021632
NM_005510
NM_016209
NM_017651
NM_004334
NM_018161
NM_001449
NM_005047
NM_012425
NM_002358
NM_006867
NM_004698
NM_004424
NM_018359
NM_001098
NM_001024
NM_005777
NM_016086
NM_019018
NM_003348
NM_052868
NM_004235
NM_024308
NM_006769
NM_002956
NM_003883
NM_015484
NM_004507
NM_023002
NM_006275
NM_173798
NM_017819
NM_006230
NM_014223
NM_013380
NM_012311
NM_020353
NM_013332
NM_000126
NM_033420
NM_005035
NM_014347
NM_006560
NM_020354
NM_018451
NM_015190
NM_003024
NM_152609
NM_017866
NM_003796
NM_001220
NM_024570
NM_001212
NM_005004
NM_032308
NM_001401
NM_144673
NM_025188
NM_005879
NM_030752
NM_023925
NM_012139
NM_002583
NM_014766
NM_145806
NM_017652
NM_006467
NM_001568
NM_005460
NM_032858
NM_021229
NM_018441
NM_024293
NM_014445
NM_015064
NM_001714
NM_004162
NM_153340
NM_017813
NM_175874
NM_024321
NM_012443
NM_003750
NM_003004
NM_177966
NM_022171
NM_000629
NM_006755
NM_022827
NM_004247
NM_004048
NM_173549
NM_014167
NM_005455
NM_001970
NM_014601
NM_014412
NM_018230
NM_005038
NM_003098
NM_016021
NM_018024
NM_017766
NM_017918
NM_006116
NM_014741
NM_014489
NM_002816
NM_144653
NM_006984
NM_003182
NM_016257
NM_052857
NM_002085
NM_181870
NM_018089
NM_012175
NM_001071
NM_006739
NM_003933
NM_000345
NM_015503
NM_138347
NM_018172
NM_016013
NM_020889
NM_138773
NM_003010
NM_012307
NM_014466
NM_015626
NM_144684
NM_016185
NM_153357
NM_004069
NM_002203
NM_018170
NM_000902
NM_006373
NM_003321
NM_005929
NM_006981
NM_004130
NM_000487
NM_020243
NM_024023
NM_033411
NM_006627
NM_019044
NM_001237
NM_006666
NM_006568
NM_015540
NM_033412
NM_000988
NM_173515
NM_030922
NM_006416
NM_133452
NM_020447
NM_016127
NM_001698
NM_016472
NM_016201
NM_015937
NM_000688
NM_016491
NM_031427
NM_007207
NM_015986
NM_002790
NM_000480
NM_016166
NM_024069
NM_012179
NM_004735
NM_001080
NM_016522
NM_030954
NM_025149
NM_032907
NM_152391
NM_006371
NM_024045
NM_005563
NM_000713
NM_022764
NM_001827
NM_003860
NM_021135
NM_000190
NM_080616
NM_172365
NM_014180
NM_015675
NM_014252
NM_172193
NM_020653
NM_018319
NM_018339
NM_017856
NM_006948
NM_016306
NM_020944
NM_014039
NM_022751
NM_024754
NM_032557
NM_022138
NM_178819
NM_173607
NM_022149
NM_017668
NM_004039
NM_178537
NM_000411
NM_000476
NM_015509
NM_000143
NM_018045
NM_015466
NM_014008
NM_022720
NM_000719
NM_013232
NM_015914
NM_152761
NM_001635
NM_017859
NM_006598
NM_014330
NM_005907
NM_018241
NM_014948
NM_022774
NM_020742
NM_014781
NM_003683
NM_145043
NM_006916
NM_001968
NM_016006
NM_033082
NM_004564
NM_017907
NM_018006
NM_024710
NM_025181
NM_004620
NM_005573
NM_003134
NM_080669
NM_016304
NM_152398
NM_006313
NM_003244
NM_003600
NM_013387
NM_001859
NM_138961
NM_022039
NM_018988
NM_133367
NM_006180
NM_005928
NM_015703
NM_006212
NM_007238
NM_020992
NM_016311
NM_005240
NM_014991
NM_003859
NM_016033
NM_021222
NM_013237
NM_054027
NM_006871
NM_003985
NM_015453
NM_052859
NM_019014
NM_006283
NM_152442
NM_000280
NM_015607
NM_006086
NM_033114
NM_002392
NM_001749
NM_138966
NM_000544
NM_057161
NM_002069
NM_001306
NM_001626
NM_014892
NM_004869
NM_016598
NM_174928
NM_006096
NM_014053
NM_000158
NM_022163
NM_152545
NM_004540
NM_016457
NM_004926
NM_030963
NM_004701
NM_015394
NM_020357
NM_012100
NM_002137
NM_004379
NM_015421
NM_021179
NM_004660
NM_001006
NM_002306
NM_001090
NM_003072
NM_018298
NM_032111
NM_004500
NM_024075
NM_016614
NM_001399
NM_017983
NM_020839
NM_024928
NM_012448
NM_003142
NM_018304
NM_032527
NM_014302
NM_145214
NM_018147
NM_006848
NM_000402
NM_006600
NM_002717
NM_152705
NM_015522
NM_001190
NM_013323
NM_000095
NM_022351
NM_005688
NM_013320
NM_005157
NM_002893
NM_006311
NM_017947
NM_015575
NM_025085
NM_015017
NM_002709
NM_024527
NM_006301
NM_001662
NM_017822
NM_002394
NM_005732
NM_016545
NM_015884
NM_000431
NM_152713
NM_005381
NM_002814
NM_032323
NM_031465
NM_018469
NM_024653
NM_152280
NM_017610
NM_018210
NM_018641
NM_007375
NM_032273
NM_015332
NM_080652
NM_139161
NM_004728
NM_138361
NM_033288
NM_024827
NM_152510
NM_017838
NM_019030
NM_001111
NM_024622
NM_003744
NM_006058
NM_031295
NM_004800
NM_174910
NM_006742
NM_002136
NM_001665
NM_012258
NM_145808
NM_014165
NM_014044
NM_004649
NM_002199
NM_015216
NM_032204
NM_006307
NM_004899
NM_002539
NM_005234
NM_032344
NM_004091
NM_003250
NM_025072
NM_025106
NM_014820
NM_021033
NM_000140
NM_021035
NM_001311
NM_152268
NM_016955
NM_001172
NM_016167
NM_017974
NM_005056
NM_024960
NM_004674
NM_004991
NM_012189
NM_007218
NM_001109
NM_001707
NM_017733
NM_005949
NM_016638
NM_015361
NM_018252
NM_015116
NM_032219
NM_032525
NM_014145
NM_174907
NM_032840
NM_004300
NM_173657
NM_002885
NM_006876
NM_022763
NM_032343
NM_007220
NM_005487
NM_003530
NM_022771
NM_005536
NM_006993
NM_002888
NM_031483
NM_030978
NM_018677
NM_144998
NM_017793
NM_006456
NM_032550
NM_014212
NM_018431
NM_016623
NM_139247
NM_006463
NM_032476
NM_173793
NM_014724
NM_013321
NM_017857
NM_145165
NM_024811
NM_002616
NM_022822
NM_004964
NM_020159
NM_014221
NM_030784
NM_014583
NM_015342
NM_002588
NM_018246
NM_001233
NM_144594
NM_033116
NM_020895
NM_015836
NM_016183
NM_006114
NM_004815
NM_052903
NM_006477
NM_007030
NM_004229
NM_018243
NM_015339
NM_005715
NM_000851
NM_000060
NM_003092
NM_004886
NM_004559
NM_001913
NM_000534
NM_000993
NM_004249
NM_006854
NM_005653
NM_020755
NM_144694
NM_016524
NM_018386
NM_007183
NM_003026
NM_002951
NM_022044
NM_006369
NM_152740
NM_000598
NM_003472
NM_017722
NM_152274
NM_018282
NM_016407
NM_015542
NM_003218
NM_012163
NM_018403
NM_018144
NM_004966
NM_018449
NM_022829
NM_007358
NM_002117
NM_181784
NM_030821
NM_025147
NM_012417
NM_181782
NM_018362
NM_138792
NM_018112
NM_032683
NM_022777
NM_138391
NM_012193
NM_000512
NM_005819
NM_005319
NM_014430
NM_005391
NM_006554
NM_004502
NM_024315
NM_017853
NM_152683
NM_032823
NM_012160
NM_030915
NM_152389
NM_003360
NM_024103
NM_005340
NM_144579
NM_024029
NM_178123
NM_152394
NM_014836
NM_002018
NM_022727
NM_001020
NM_024536
NM_012305
NM_001895
NM_019082
NM_013443
NM_152402
NM_014046
NM_003973
NM_017887
NM_001554
NM_012323
NM_016125
NM_014547
NM_003566
NM_174922
NM_022913
NM_032548
NM_007204
NM_022082
NM_001762
NM_001966
NM_002213
NM_021933
NM_152340
NM_015024
NM_021724
NM_006794
NM_002937
NM_002497
NM_080748
NM_005412
NM_012213
NM_005000
NM_025004
NM_001283
NM_004168
NM_005585
NM_021818
NM_006414
NM_181489
NM_182792
NM_030798
NM_001388
NM_025247
NM_033027
NM_025097
NM_002967
NM_000635
NM_018093
NM_022098
NM_033084
NM_002397
NM_152699
NM_016074
NM_002296
NM_145047
NM_153603
NM_016531
NM_012291
NM_152485
NM_030633
NM_002375
NM_005721
NM_020806
NM_145312
NM_002114
NM_017841
NM_138812
NM_144617
NM_022786
NM_004907
NM_004255
NM_019045
NM_021128
NM_024122
NM_145234
NM_024788
NM_001661
NM_024692
NM_018309
NM_015932
NM_006322
NM_030569
NM_014242
NM_004362
NM_003075
NM_152647
NM_173659
NM_007195
NM_024063
NM_004415
NM_021045
NM_014389
NM_170601
NM_006300
NM_032718
NM_002444
NM_017810
NM_003076
NM_016105
NM_018346
NM_018233
NM_006857
NM_005216
NM_018054
NM_003594
NM_030953
NM_002928
NM_004992
NM_014814
NM_002786
NM_003935
NM_003929
NM_004329
NM_003089
NM_145063
NM_015631
NM_023070
NM_003020
NM_020693
NM_006330
NM_001025
NM_004434
NM_152369
NM_014669
NM_005575
NM_012170
NM_000953
NM_024671
NM_016535
NM_017895
NM_024095
NM_002668
NM_016138
NM_032918
NM_000725
NM_023931
NM_022063
NM_002508
NM_003157
NM_004157
NM_004047
NM_152495
NM_000721
NM_000430
NM_002595
NM_012383
NM_024513
NM_017590
NM_173827
NM_025252
NM_006227
NM_005984
NM_004456
NM_032937
NM_003180
NM_022356
NM_016290
NM_002949
NM_005471
NM_031458
NM_012137
NM_145698
NM_002406
NM_178148
NM_015508
NM_001823
NM_006054
NM_006390
NM_014370
NM_032227
NM_002798
NM_024947
NM_002713
NM_022130
NM_019007
NM_002601
NM_012263
NM_001291
NM_004418
NM_012332
NM_003712
NM_024887
NM_006007
NM_006428
NM_015894
NM_016111
NM_006950
NM_016322
NM_015363
NM_053041
NM_001164
NM_014390
NM_001497
NM_005745
NM_018140
NM_014593
NM_032221
NM_018445
NM_030914
NM_152522
NM_017991
NM_022143
NM_018182
NM_014345
NM_001553
NM_001666
NM_005659
NM_002685
NM_006133
NM_152658
NM_016649
NM_020771
NM_024578
NM_002371
NM_019069
NM_014154
NM_024615
NM_022900
NM_001017
NM_007275
NM_006251
NM_004265
NM_031231
NM_003888
NM_153044
NM_000687
NM_021151
NM_001438
NM_014562
NM_001779
NM_173522
NM_032906
NM_178532
NM_017824
NM_005033
NM_002806
NM_032376
NM_014846
NM_007107
NM_007212
NM_003315
NM_005198
NM_019052
NM_153375
NM_014388
NM_003276
NM_020890
NM_004896
NM_003273
NM_004475
NM_014188
NM_012250
NM_000436
NM_000428
NM_014230
NM_005717
NM_002606
NM_016058
NM_033210
NM_024829
NM_006360
NM_001905
NM_001315
NM_004128
NM_170710
NM_014752
NM_031472
NM_001155
NM_014251
NM_001849
NM_016488
NM_182513
NM_005204
NM_007202
NM_020317
NM_004099
NM_019091
NM_003491
NM_002212
NM_016207
NM_031292
NM_025214
NM_138341
NM_144974
NM_018294
NM_015698
NM_006108
NM_016277
NM_012326
NM_004837
NM_000501
NM_144660
NM_002435
NM_024623
NM_031460
NM_006570
NM_021189
NM_175876
NM_017881
NM_145231
NM_002116
NM_018717
NM_005566
NM_005063
NM_003150
NM_003898
NM_139075
NM_003925
NM_030577
NM_007010
NM_020134
NM_052904
NM_002194
NM_006367
NM_021729
NM_138334
NM_181354
NM_006460
NM_032301
NM_014341
NM_018669
NM_000188
NM_139286
NM_016485
NM_018668
NM_000521
NM_002552
NM_003198
NM_015680
NM_152652
NM_030636
NM_138357
NM_013309
NM_003682
NM_018262
NM_015318
NM_005345
NM_004041
NM_002245
NM_030926
NM_007265
NM_018725
NM_015411
NM_173485
NM_006500
NM_018119
NM_182498
NM_031942
NM_000807
NM_016039
NM_001945
NM_000942
NM_004958
NM_024734
NM_005113
NM_017897
NM_004713
NM_005611
NM_138300
NM_002714
NM_001316
NM_025080
NM_138363
NM_005488
NM_145315
NM_173626
NM_032630
NM_006758
NM_004808
NM_018125
NM_001363
NM_003831
NM_002766
NM_005258
NM_152269
NM_030811
NM_005494
NM_006306
NM_018091
NM_030973
NM_033309
NM_000310
NM_015945
NM_005952
NM_012289
NM_002916
NM_005273
NM_007172
NM_014351
NM_145262
NM_005444
NM_012402
NM_024835
NM_000375
NM_152688
NM_024613
NM_006896
NM_017875
NM_015442
NM_001521
NM_003101
NM_016640
NM_152378
NM_000665
NM_016639
NM_153451
NM_007149
NM_001550
NM_020830
NM_032623
NM_003414
NM_001103
NM_006703
NM_015138
NM_153261
NM_145309
NM_004403
NM_001001
NM_020424
NM_014320
NM_001267
NM_002040
NM_152445
NM_001222
NM_017832
NM_002129
NM_004798
NM_016492
NM_015922
NM_015167
NM_005318
NM_015726
NM_016390
NM_014506
NM_002340
NM_005802
NM_005087
NM_014305
NM_004346
NM_016510
NM_052965
NM_003849
NM_005725
NM_021114
NM_002460
NM_145658
NM_024894
NM_032797
NM_032856
NM_016262
NM_002923
NM_033426
NM_002823
NM_020320
NM_003827
NM_032520
NM_022480
NM_006469
NM_152387
NM_021805
NM_021075
NM_005253
NM_003016
NM_001961
NM_006793
NM_006047
NM_018267
NM_005711
NM_182703
NM_003782
NM_130771
NM_004216
NM_016456
NM_002827
NM_003450
NM_032725
NM_013440
NM_006425
NM_016001
NM_001941
NM_024545
NM_001693
NM_002661
NM_006135
NM_152342
NM_138570
NM_006667
NM_005880
NM_003369
NM_030755
NM_003277
NM_023947
NM_032434
NM_002778
NM_173656
NM_020307
NM_002350
NM_018194
NM_001946
NM_018321
NM_004538
NM_025125
NM_006216
NM_017686
NM_025220
NM_002748
NM_144570
NM_005606
NM_002441
NM_017811
NM_005625
NM_002863
NM_005013
NM_030765
NM_005944
NM_030918
NM_000318
NM_032783
NM_002484
NM_020533
NM_003488
NM_002501
NM_014362
NM_012456
NM_024906
NM_018261
NM_173514
NM_018446
NM_002641
NM_017702
NM_002349
NM_021572
NM_000903
NM_022736
NM_012322
NM_182620
NM_002096
NM_001019
NM_178508
NM_032326
NM_016326
NM_019086
NM_014328
NM_144606
NM_018113
NM_015590
NM_030666
NM_032680
NM_021154
NM_016141
NM_005252
NM_003870
NM_022116
NM_000117
NM_017547
NM_024663
NM_152266
NM_033285
NM_052860
NM_004690
NM_004208
NM_006410
NM_018404
NM_032439
NM_144770
NM_004397
NM_015697
NM_016162
NM_018683
NM_019845
NM_016644
NM_173509
NM_031436
NM_021216
NM_007074
NM_004295
NM_001034
NM_181581
NM_017848
NM_031448
NM_018158
NM_006710
NM_018297
NM_005751
NM_144692
NM_007362
NM_022466
NM_005415
NM_022464
NM_017873
NM_016070
NM_016938
NM_014183
NM_016062
NM_004385
NM_006197
NM_006292
NM_001806
NM_012327
NM_018047
NM_004282
NM_024838
NM_024589
NM_014563
NM_025184
NM_032495
NM_138333
NM_152624
NM_004927
NM_001673
NM_014807
NM_000979
NM_018225
NM_015972
NM_052870
NM_173505
NM_001511
NM_002301
NM_000137
NM_005600
NM_003597
NM_052951
NM_003466
NM_016084
NM_016053
NM_018476
NM_012071
NM_003776
NM_001042
NM_006304
NM_004203
NM_001948
NM_002347
NM_021734
NM_145049
NM_032861
NM_000553
NM_016237
NM_006923
NM_144977
NM_080723
NM_020154
NM_006912
NM_006746
NM_178439
NM_182552
NM_032375
NM_014746
NM_020708
NM_005655
NM_020645
NM_021806
NM_005809
NM_000977
NM_020765
NM_006052
NM_016434
NM_015387
NM_006644
NM_003903
NM_005499
NM_144564
NM_015254
NM_182501
NM_005800
NM_080596
NM_033117
NM_032779
NM_016437
NM_014507
NM_020659
NM_006276
NM_032257
NM_145061
NM_004302
NM_002807
NM_033257
NM_006844
NM_018066
NM_000416
NM_002878
NM_021008
NM_006384
NM_023009
NM_014611
NM_012205
NM_004872
NM_033421
NM_017985
NM_003798
NM_018255
NM_015658
NM_173480
NM_006442
NM_030674
NM_031937
NM_004663
NM_021190
NM_003099
NM_024054
NM_017909
NM_005105
NM_005935
NM_017931
NM_004542
NM_001384
NM_138358
NM_001746
NM_138401
NM_031212
NM_181533
NM_001280
NM_014019
NM_002568
NM_022553
NM_005817
NM_005245
NM_014634
NM_005002
NM_170725
NM_015853
NM_032775
NM_019013
NM_015115
NM_022073
NM_003506
NM_005168
NM_005148
NM_020247
NM_017681
NM_003908
NM_018434
NM_017657
NM_015984
NM_014143
NM_025129
NM_018453
NM_003932
NM_018292
NM_014035
NM_002887
NM_015420
NM_021218
NM_001861
NM_016235
NM_000899
NM_004494
NM_022744
NM_016374
NM_007014
NM_004390
NM_018948
NM_013390
NM_003811
NM_004834
NM_005156
NM_006444
NM_005102
NM_001931
NM_005572
NM_173084
NM_024096
NM_018216
NM_016451
NM_018412
NM_005754
NM_014599
NM_014112
NM_015497
NM_006528
NM_001378
NM_004789
NM_001433
NM_000925
NM_020120
NM_000268
NM_174933
NM_058229
NM_006012
NM_152745
NM_021090
NM_016284
NM_001679
NM_001618
NM_005207
NM_012346
NM_006401
NM_001482
NM_007368
NM_005192
NM_002631
NM_153355
NM_003434
NM_018475
NM_020865
NM_020432
NM_144636
NM_030571
NM_014403
NM_013393
NM_016628
NM_023078
NM_004269
NM_024537
NM_015179
NM_032928
NM_006899
NM_007269
NM_021226
NM_020774
NM_000271
NM_012399
NM_007182
NM_001617
NM_003259
NM_032832
NM_014453
NM_004768
NM_006806
NM_001404
NM_005903
NM_003674
NM_024598
NM_145243
NM_012394
NM_003454
NM_025263
NM_002487
NM_006329
NM_000517
NM_019026
NM_014676
NM_019597
NM_152247
NM_032826
NM_000535
NM_001757
NM_002224
NM_021976
NM_004924
NM_012192
NM_025201
NM_014241
NM_003907
NM_004087
NM_022916
NM_012143
NM_016532
NM_173795
NM_006997
NM_025232
NM_024086
NM_001540
NM_004718
NM_004313
NM_015407
NM_014216
NM_016218
NM_032800
NM_001536
NM_145255
NM_018947
NM_016395
NM_006474
NM_145030
NM_144702
NM_017569
NM_006451
NM_004399
NM_173575
NM_000722
NM_033416
NM_018393
NM_025124
NM_014521
NM_032412
NM_018955
NM_005006
NM_015683
NM_001130
NM_001667
NM_006110
NM_004618
NM_000604
NM_022766
NM_005829
NM_014673
NM_013276
NM_003545
NM_144704
NM_002079
NM_014417
NM_001226
NM_006822
NM_005772
NM_032478
NM_002537
NM_016526
NM_016282
NM_013402
NM_001349
NM_004447
NM_153367
NM_144682
NM_001344
NM_031480
NM_173470
NM_024037
NM_018477
NM_006716
NM_002482
NM_004466
NM_005997
NM_006150
NM_023932
NM_006924
NM_001168
NM_001499
NM_018464
NM_000516
NM_178336
NM_014739
NM_005895
NM_033102
NM_018190
NM_014275
NM_152587
NM_144611
NM_004155
NM_016029
NM_020639
NM_000445
NM_014285
NM_003757
NM_000365
NM_015360
NM_005257
NM_004051
NM_002891
NM_024511
NM_016101
NM_001424
NM_006221
NM_018057
NM_017443
NM_052855
NM_144967
NM_018022
NM_001333
NM_014711
NM_004408
NM_006389
NM_153329
NM_145011
NM_032827
NM_144584
NM_152773
NM_014263
NM_025180
NM_173833
NM_018296
NM_017528
NM_002979
NM_015600
NM_007006
NM_002360
NM_003103
NM_013277
NM_006745
NM_002809
NM_006861
NM_018146
NM_001300
NM_004563
NM_024301
NM_018396
NM_024911
NM_001957
NM_006243
NM_006353
NM_005804
NM_018100
NM_006632
NM_006965
NM_032020
NM_016483
NM_152682
NM_181725
NM_006211
NM_015149
NM_005954
NM_006380
NM_000916
NM_173562
NM_024670
NM_018660
NM_014584
NM_153263
NM_030631
NM_138779
NM_022131
NM_018273
NM_144574
NM_173474
NM_020374
NM_000099
NM_018031
NM_006702
NM_002532
NM_005776
NM_017945
NM_012106
NM_025145
NM_007135
NM_012428
NM_000276
NM_006597
NM_032869
NM_031431
NM_145018
NM_017916
NM_000950
NM_006268
NM_012080
NM_014819
NM_032471
NM_015127
NM_001751
NM_024311
NM_006141
NM_020300
NM_017571
NM_007277
NM_002636
NM_020350
NM_015178
NM_024816
NM_005049
NM_033209
NM_022121
NM_003080
NM_000254
NM_002026
NM_019106
NM_014292
NM_018489
NM_002480
NM_003416
NM_152478
NM_000367
NM_000701
NM_153018
NM_013444
NM_173582
NM_020988
NM_006013
NM_002626
NM_006000
NM_004217
NM_017922
NM_032780
NM_003363
NM_021167
NM_001835
NM_013339
NM_014933
NM_004165
NM_006534
NM_032023
NM_024616
NM_006731
NM_003560
NM_053279
NM_003295
NM_014018
NM_007214
NM_018363
NM_080737
NM_138436
NM_002573
NM_005195
NM_032356
NM_031485
NM_024648
NM_021215
NM_005881
NM_001908
NM_003407
NM_024322
NM_002859
NM_032687
NM_012237
NM_003379
NM_014166
NM_014610
NM_002507
NM_002629
NM_000302
NM_015277
NM_005798
NM_025208
NM_002109
NM_002211
NM_007073
NM_007262
NM_019557
NM_002812
NM_015955
NM_014504
NM_144716
NM_022818
NM_031279
NM_006766
NM_002028
NM_030805
NM_174909
NM_013379
NM_015550
NM_000309
NM_018375
NM_144609
NM_017765
NM_139279
NM_001981
NM_031469
NM_153358
NM_001788
NM_024083
NM_002076
NM_001975
NM_004462
NM_017929
NM_000963
NM_003340
NM_006158
NM_152289
NM_024313
NM_005851
NM_004067
NM_016947
NM_021809
NM_013354
NM_004593
NM_015066
NM_144645
NM_004133
NM_002319
NM_021144
NM_016042
NM_024927
NM_024852
NM_018287
NM_006782
NM_005023
NM_032717
NM_152477
NM_020412
NM_012142
NM_001048
NM_005594
NM_000075
NM_018444
NM_017746
NM_018647
NM_022493
NM_005509
NM_017727
NM_006743
NM_021145
NM_000838
NM_016106
NM_016179
NM_004443
NM_031916
NM_005856
NM_006021
NM_021211
NM_003841
NM_152329
NM_015993
NM_022167
NM_030751
NM_001360
NM_000755
NM_002011
NM_003056
NM_018131
NM_014788
NM_014906
NM_006695
NM_014705
NM_006409
NM_182628
NM_020880
NM_006038
NM_025158
NM_024312
NM_006111
NM_021064
NM_005482
NM_020155
NM_005032
NM_004393
NM_016373
NM_006457
NM_022731
NM_015388
NM_153354
NM_152440
NM_000935
NM_001026
NM_031420
NM_000986
NM_003523
NM_001743
NM_003918
NM_003793
NM_020899
NM_006572
NM_012173
NM_178832
NM_015878
NM_014927
NM_014366
NM_002759
NM_004480
NM_000027
NM_015456
NM_007315
NM_003652
NM_178124
NM_004219
NM_015455
NM_138701
NM_012446
NM_012115
NM_017530
NM_005009
NM_003846
NM_019074
NM_152676
NM_005197
NM_016481
NM_000159
NM_006280
NM_016097
NM_018138
NM_017842
NM_170768
NM_001728
NM_144586
NM_003213
NM_145115
NM_032131
NM_004085
NM_004855
NM_017845
NM_004239
NM_003179
NM_003667
NM_024955
NM_006429
NM_144689
NM_001958
NM_004998
NM_005932
NM_152529
NM_016226
NM_130781
NM_015925
NM_138414
NM_032679
NM_152383
NM_020395
NM_020967
NM_012320
NM_004089
NM_021932
NM_001567
NM_001819
NM_017877
NM_004725
NM_024573
NM_003878
NM_001112
NM_018206
NM_001352
NM_015023
NM_003035
NM_002396
NM_014837
NM_002107
NM_006708
NM_014392
NM_002871
NM_003582
NM_007066
NM_012393
NM_001002
NM_007279
NM_012479
NM_138392
NM_152791
NM_152542
NM_018622
NM_002663
NM_002579
NM_004153
NM_021132
NM_016109
NM_002729
NM_032186
NM_015382
NM_024535
NM_006037
NM_001010
NM_000171
NM_032802
NM_022754
NM_006303
NM_005517
NM_005748
NM_025140
NM_006546
NM_017673
NM_030622
NM_006859
NM_144664
NM_030645
NM_003514
NM_022832
NM_004268
NM_007342
NM_152732
NM_007263
NM_005877
NM_025079
NM_000712
NM_173487
NM_016563
NM_014764
NM_006629
NM_004477
NM_152617
NM_004308
NM_175895
NM_005669
NM_032848
NM_001381
NM_014779
NM_003088
NM_006978
NM_001236
NM_004925
NM_006225
NM_015584
NM_007103
NM_001047
NM_016299
NM_020150
NM_024668
NM_018704
NM_006841
NM_007184
NM_033115
NM_014604
NM_000995
NM_005100
NM_144578
NM_004277
NM_001880
NM_015608
NM_031209
NM_024854
NM_024074
NM_001240
NM_173573
NM_021105
NM_022485
NM_005103
NM_005558
NM_014280
NM_002894
NM_018486
NM_003136
NM_139164
NM_001037
NM_006634
NM_032492
NM_053051
NM_014607
NM_024544
NM_001628
NM_002796
NM_005440
NM_005146
NM_020858
NM_004541
NM_002157
NM_002754
NM_152360
NM_152704
NM_019891
NM_139159
NM_001514
NM_002094
NM_000181
NM_001440
NM_000234
NM_003653
NM_004279
NM_015426
NM_001533
NM_016200
NM_018323
NM_016065
NM_000224
NM_019028
NM_018355
NM_019118
NM_016258
NM_000821
NM_006756
NM_005718
NM_016506
NM_005762
NM_138818
NM_004464
NM_003729
NM_014038
NM_006812
NM_002846
NM_014500
NM_003312
NM_005001
NM_007219
NM_005626
NM_031922
NM_014026
NM_139170
NM_014886
NM_003144
NM_021100
NM_001313
NM_024586
NM_020401
NM_002600
NM_021212
NM_004135
NM_014570
NM_014268
NM_022113
NM_032704
NM_005461
NM_030969
NM_015999
NM_017926
NM_032539
NM_152384
NM_006932
NM_013243
NM_152583
NM_016229
NM_004287
NM_006711
NM_003297
NM_181706
NM_032509
NM_016495
NM_002417
NM_152260
NM_014905
NM_000418
NM_022101
NM_024316
NM_024895
NM_152361
NM_152692
NM_024828
NM_003370
NM_002317
NM_004873
NM_015920
NM_023939
NM_006903
NM_001229
NM_003139
NM_032549
NM_138731
NM_004874
NM_006973
NM_030790
NM_015415
NM_152695
NM_003045
NM_000097
NM_052887
NM_025090
NM_181715
NM_014972
NM_003289
NM_004263
NM_032818
NM_021959
NM_001419
NM_080390
NM_017515
NM_004331
NM_020453
NM_006520
NM_024038
NM_001551
NM_006255
NM_014889
NM_000858
NM_003165
NM_021177
NM_016023
NM_005770
NM_001777
NM_015907
NM_000943
NM_016361
NM_006741
NM_024339
NM_017998
NM_152292
NM_024945
NM_021141
NM_015263
NM_020170
NM_004161
NM_030673
NM_019094
NM_004251
NM_021101
NM_016440
NM_006712
NM_003998
NM_005016
NM_005926
NM_001100
NM_012281
NM_014333
NM_018103
NM_013306
NM_003558
NM_021021
NM_014481
NM_017633
NM_012430
NM_080746
NM_002206
NM_020679
NM_003596
NM_004567
NM_014372
NM_017512
NM_145059
NM_014419
NM_001430
NM_021252
NM_021927
NM_001834
NM_006066
NM_006092
NM_030940
NM_006791
NM_002697
NM_021825
NM_005230
NM_020319
NM_002695
NM_024699
NM_015532
NM_015176
NM_000820
NM_012317
NM_002390
NM_017910
NM_014342
NM_021813
NM_053053
NM_024419
NM_017739
NM_003949
NM_004638
NM_012302
NM_024092
NM_016025
NM_001614
NM_032485
NM_024760
NM_000269
NM_052948
NM_032853
NM_032857
NM_018077
NM_016333
NM_004716
NM_138425
NM_004712
NM_002689
NM_000356
NM_003051
NM_005493
NM_181836
NM_018466
NM_004458
NM_017595
NM_002712
NM_016627
NM_004589
NM_015496
NM_144591
NM_000754
NM_024738
NM_016937
NM_152623
NM_022490
NM_020126
NM_003789
NM_020682
NM_145048
NM_002364
NM_004629
NM_005244
NM_152546
NM_032374
NM_016048
NM_013384
NM_013398
NM_006825
NM_005864
NM_004910
NM_012474
NM_014255
NM_002936
NM_000274
NM_152409
NM_138372
NM_024299
NM_003549
NM_014900
NM_006345
NM_023935
NM_016004
NM_017854
NM_004545
NM_001362
NM_018221
NM_020362
NM_017815
NM_002855
NM_023008
NM_013236
NM_003852
NM_017703
NM_014455
NM_020773
NM_152296
NM_007254
NM_021821
NM_018834
NM_005098
NM_006363
NM_144718
NM_007213
NM_000788
NM_022037
NM_006415
NM_005342
NM_182505
NM_017566
NM_012396
NM_007278
NM_005085
NM_006082
NM_021029
NM_006145
NM_018078
NM_016010
NM_006544
NM_181781
NM_003873
NM_024683
NM_014384
NM_016530
NM_006357
NM_016470
NM_002070
NM_006979
NM_003656
NM_002915
NM_004905
NM_021948
NM_004515
NM_004112
NM_018340
NM_002788
NM_006388
NM_006530
NM_002555
NM_016422
NM_019613
NM_004431
NM_016480
NM_020314
NM_017827
NM_139021
NM_017984
NM_017818
NM_138393
NM_000019
NM_080749
NM_033318
NM_000292
NM_032334
NM_003310
NM_007100
NM_023936
NM_012272
NM_013299
NM_004632
NM_004422
NM_006136
NM_152343
NM_014608
NM_030785
NM_006099
NM_175738
NM_033029
NM_024540
NM_006761
NM_020380
NM_152581
NM_004528
NM_022757
NM_018457
NM_002686
NM_152707
NM_020365
NM_002946
NM_023934
NM_003073
NM_001488
NM_170698
NM_025083
NM_153685
NM_003711
NM_014497
NM_032354
NM_022839
NM_015938
NM_018571
NM_004035
NM_004521
NM_006651
NM_182547
NM_031904
NM_022909
NM_001294
NM_152487
NM_001686
NM_006349
NM_025202
NM_152572
NM_006233
NM_145654
NM_000175
NM_004584
NM_172057
NM_017758
NM_001221
NM_002954
NM_019606
NM_005225
NM_173631
NM_004645
NM_021823
NM_004707
NM_018254
NM_138287
NM_001610
NM_031463
NM_017952
NM_002097
NM_001458
NM_014446
NM_003127
NM_032842
NM_003755
NM_005736
NM_005037
NM_001943
NM_015032
NM_006147
NM_022765
NM_024612
NM_024056
NM_032881
NM_005339
NM_005618
NM_053004
NM_002466
NM_152686
NM_004792
NM_021640
NM_021019
NM_016041
NM_005590
NM_024644
NM_152355
NM_030806
NM_012156
NM_144678
NM_024833
NM_001012
NM_019592
NM_002648
NM_031284
NM_000857
NM_020441
NM_007274
NM_182616
NM_003462
NM_002758
NM_020119
NM_006527
NM_015423
NM_014281
NM_001826
NM_002388
NM_182603
NM_017913
NM_016548
NM_004052
NM_033445
NM_017850
NM_002005
NM_014679
NM_025163
NM_170662
NM_005793
NM_004066
NM_004068
NM_001259
NM_002563
NM_004383
NM_004738
NM_020127
NM_003081
NM_024809
NM_024099
NM_018032
NM_138484
NM_024094
NM_018368
NM_174942
NM_002605
NM_000057
NM_024619
NM_024607
NM_002999
NM_001450
NM_148178
NM_002794
NM_000141
NM_018394
NM_005432
NM_016022
NM_002904
NM_002821
NM_004156
NM_020438
NM_032493
NM_014042
NM_001916
NM_000983
NM_003945
NM_147174
NM_016577
NM_002613
NM_018108
NM_004794
NM_024325
NM_031476
NM_000288
NM_018114
NM_024805
NM_006630
NM_005131
NM_001538
NM_000692
NM_018076
NM_016147
NM_032316
NM_016297
NM_024907
NM_017754
NM_052873
NM_002876
NM_182609
NM_024723
NM_002764
NM_007211
NM_024531
NM_016931
NM_005866
NM_145306
NM_018473
NM_002197
NM_006009
NM_152912
NM_012068
NM_001902
NM_175924
NM_030648
NM_003040
NM_024060
NM_032598
NM_004566
NM_004571
NM_014657
NM_018347
NM_016403
NM_003014
NM_014028
NM_001287
NM_000685
NM_000081
NM_004205
NM_002372
NM_020649
NM_007178
NM_024592
NM_024585
NM_017421
NM_004587
NM_002182
NM_013283
NM_001893
NM_003257
NM_022784
NM_152743
NM_021928
NM_012282
NM_176875
NM_002493
NM_015163
NM_178554
NM_018410
NM_033225
NM_152913
NM_001909
NM_000860
NM_005875
NM_022061
NM_152726
NM_016463
NM_003371
NM_000122
NM_003234
NM_174923
NM_014829
NM_001625
NM_022126
NM_032523
NM_017745
NM_014157
NM_030579
NM_004490
NM_006915
NM_153232
NM_003715
NM_144996
NM_032178
NM_022725
NM_001892
NM_033284
NM_005190
NM_002860
NM_017933
NM_015526
NM_016525
NM_152316
NM_023071
NM_006929
NM_001675
NM_000882
NM_017748
NM_007023
NM_025231
NM_025182
NM_005663
NM_002802
NM_012244
NM_000022
NM_006571
NM_014160
NM_006070
NM_001979
NM_001154
NM_003731
NM_022726
NM_005548
NM_024667
NM_023927
NM_032809
NM_003216
NM_153335
NM_022915
NM_005569
NM_017865
NM_015523
NM_004788
NM_032188
NM_014399
NM_014920
NM_004549
NM_005065
NM_032892
NM_003343
NM_032574
NM_003031
NM_022071
NM_005568
NM_024529
NM_024102
NM_003943
NM_001018
NM_016099
NM_018056
NM_001773
NM_173627
NM_014060
NM_001467
NM_002743
NM_018950
NM_003440
NM_080655
NM_153184
NM_005271
NM_003605
NM_006402
NM_012414
NM_152414
NM_022895
NM_013262
NM_012337
NM_000617
NM_018679
NM_005637
NM_015102
NM_017760
NM_003015
NM_002468
NM_006134
NM_004215
NM_017828
NM_005700
NM_015414
NM_018136
NM_002336
NM_001235
NM_007283
NM_016188
NM_012388
NM_013230
NM_003192
NM_005302
NM_014041
NM_152457
NM_007080
NM_152379
NM_005463
NM_003290
NM_001325
NM_001609
NM_014685
NM_021626
NM_032332
NM_024996
NM_003359
NM_030815
NM_002318
NM_003677
NM_002889
NM_000982
NM_021627
NM_020383
NM_032015
NM_016082
NM_015646
NM_006988
NM_016536
NM_005121
NM_005826
NM_006258
NM_013319
NM_005739
NM_015885
NM_138349
NM_017732
NM_020804
NM_004607
NM_134268
NM_015308
NM_014178
NM_003825
NM_003376
NM_024908
NM_018645
NM_015555
NM_002867
NM_000308
NM_004774
NM_003824
NM_005470
NM_138408
NM_003038
NM_032593
NM_016630
NM_018443
NM_001219
NM_016376
NM_020142
NM_015952
NM_003510
NM_014444
NM_012382
NM_030917
NM_018984
NM_004040
NM_013301
NM_013312
NM_004060
NM_017870
NM_004499
NM_014225
NM_006332
NM_002065
NM_000189
NM_024090
NM_002391
NM_014737
NM_016478
NM_032193
NM_016561
NM_020803
NM_015395
NM_014337
NM_005220
NM_012267
NM_014350
NM_006098
NM_000201
NM_022083
NM_017420
NM_001191
NM_024884
NM_005506
NM_030630
NM_021970
NM_018257
NM_012110
NM_004207
NM_006282
NM_001642
NM_001123
NM_020234
NM_001527
NM_022118
NM_000067
NM_001483
NM_006464
NM_004388
NM_005238
NM_024309
NM_003104
NM_152999
NM_015255
NM_004781
NM_018157
NM_017583
NM_021253
NM_145065
NM_004866
NM_000317
NM_017869
NM_004888
NM_176880
NM_057178
NM_000786
NM_016128
NM_016213
NM_003795
NM_016399
NM_020417
NM_016040
NM_013442
NM_012280
NM_004583
NM_000251
NM_152272
NM_004906
NM_018356
NM_012437
NM_016331
NM_001239
NM_032236
NM_024574
NM_030578
NM_001376
NM_017612
NM_022826
NM_004706
NM_017736
NM_002892
NM_138280
NM_144624
NM_153000
NM_000282
NM_004501
NM_022776
NM_006578
NM_014473
NM_003373
NM_177550
NM_001186
NM_006396
NM_152416
NM_080738
NM_052879
NM_001329
NM_032353
NM_016542
NM_024071
NM_020456
NM_018268
NM_016567
NM_002875
NM_012423
NM_030971
NM_002402
NM_018838
NM_030768
NM_014056
NM_005057
NM_006190
NM_032359
NM_006620
NM_018247
NM_019008
NM_003730
NM_016589
NM_005346
NM_002817
NM_004818
NM_004454
NM_002346
NM_014062
NM_012103
NM_014628
NM_014462
NM_002560
NM_002295
NM_015975
NM_004375
NM_003589
NM_018269
NM_182580
NM_030899
NM_002993
NM_014706
NM_003364
NM_033418
NM_144772
NM_004552
NM_133466
NM_153262
NM_014476
NM_178276
NM_016079
NM_006471
NM_014458
NM_015895
NM_005327
NM_014346
NM_173647
NM_022842
NM_024766
NM_024552
NM_004100
NM_006253
NM_006918
NM_006265
NM_003091
NM_015913
NM_002415
NM_005022
NM_015558
NM_005178
NM_032390
NM_153023
NM_033546
NM_182526
NM_005850
NM_014142
NM_005174
NM_182546
NM_003966
NM_144598
NM_005108
NM_013360
NM_003575
NM_018171
NM_022104
NM_006185
NM_016126
NM_012081
NM_145271
NM_015480
NM_015638
NM_020831
NM_016085
NM_017851
NM_016072
NM_017825
NM_013242
NM_001418
NM_025065
NM_001552
NM_030651
NM_024706
NM_004544
NM_006090
NM_007282
NM_003740
NM_024650
NM_018638
NM_006455
NM_032300
NM_021235
NM_014321
NM_032837
NM_007273
NM_021109
NM_024826
NM_144601
NM_020242
NM_020131
NM_032773
NM_002131
NM_005261
NM_032850
NM_006817
NM_006267
NM_002311
NM_016123
NM_024101
NM_004495
NM_003318
NM_024341
NM_000358
NM_145235
NM_015599
NM_003339
NM_007285
NM_005137
NM_013324
NM_015147
NM_018245
NM_021102
NM_014776
NM_024539
NM_016037
NM_020676
NM_017653
NM_002004
NM_022117
NM_020644
NM_016047
NM_003850
NM_018946
NM_018116
NM_024041
NM_018253
NM_001634
NM_021643
NM_016448
NM_006643
NM_003314
NM_019087
NM_152696
NM_006341
NM_006437
NM_003453
NM_032808
NM_016045
NM_003375
NM_000551
NM_022918
NM_006055
NM_032264
NM_058188
NM_031482
NM_000056
NM_001455
NM_017621
NM_005868
NM_006044
NM_020360
NM_144775
NM_032339
NM_024691
NM_003161
NM_024910
NM_003286
NM_018981
NM_000558
NM_021126
NM_173852
NM_000610
NM_173811
NM_002247
NM_002205
NM_004553
NM_005702
NM_004092
NM_004299
NM_002627
NM_153045
NM_015939
NM_138381
NM_001688
NM_002635
NM_016256
NM_030981
NM_144703
NM_012472
NM_016442
NM_021963
NM_052963
NM_000981
NM_006042
NM_013296
NM_002739
NM_020428
NM_012124
NM_004396
NM_031966
NM_013367
NM_006087
NM_139242
NM_032324
NM_014964
NM_004293
NM_000245
NM_005119
NM_017816
NM_019071
NM_021630
NM_016319
NM_139179
NM_017911
NM_020873
NM_003137
NM_021260
NM_173685
NM_005595
NM_001398
NM_005779
NM_022787
NM_152786
NM_006407
NM_022899
NM_004581
NM_133489
NM_018279
NM_004350
NM_005101
NM_033631
NM_004429
NM_018244
NM_024824
NM_025196
NM_016069
NM_032833
NM_013265
NM_024006
NM_152601
NM_005313
NM_024725
NM_004708
NM_001929
NM_005524
NM_002202
NM_032905
NM_014802
NM_003168
NM_014435
NM_016340
NM_144643
NM_005110
NM_030574
NM_019107
NM_014393
NM_002874
NM_018455
NM_017444
NM_006170
NM_018186
NM_153703
NM_017778
NM_005321
NM_032124
NM_006803
NM_005151
NM_018208
NM_006031
NM_006870
NM_006654
NM_022344
NM_012264
NM_002156
NM_022830
NM_021826
NM_018237
NM_014519
NM_002547
NM_022152
NM_000671
NM_014228
NM_152505
NM_004695
NM_001069
NM_022371
NM_002726
NM_138793
NM_002919
NM_177963
NM_022903
NM_016015
NM_001412
NM_000633
NM_178841
NM_014017
NM_052950
NM_013337
NM_017436
NM_174902
NM_018281
NM_006809
NM_145004
NM_012255
NM_012075
NM_012232
NM_000461
NM_006067
NM_152736
NM_000850
NM_014415
NM_006717
NM_016019
NM_005544
NM_012321
NM_004506
NM_006449
NM_023937
NM_006947
NM_006805
NM_014874
NM_006869
NM_001184
NM_019070
NM_006925
NM_017805
NM_000110
NM_018728
NM_013285
NM_172341
NM_032411
NM_032582
NM_000615
NM_153702
NM_144581
NM_006406
NM_006856
NM_005692
NM_005781
NM_017939
NM_000094
NM_005384
NM_023003
NM_015087
NM_001303
NM_005147
NM_012198
NM_012201
NM_004438
NM_000136
NM_014175
NM_000904
NM_024028
NM_017835
NM_000434
NM_004604
NM_004223
NM_004622
NM_005842
NM_053001
NM_004628
NM_018846
NM_004124
NM_005746
NM_000281
NM_016484
NM_002828
NM_006802
NM_002505
NM_002643
NM_024855
NM_058182
NM_032355
NM_001621
NM_001695
NM_024681
NM_016603
NM_006814
NM_006164
NM_001492
NM_005011
NM_032014
NM_138417
NM_001478
NM_138802
NM_014413
NM_025136
NM_005950
NM_000202
NM_003756
NM_014953
NM_024557
NM_173473
NM_006430
NM_030938
NM_004357
NM_018110
NM_003224
NM_004411
NM_032168
NM_004685
NM_005698
NM_004378
NM_014596
NM_001997
NM_021907
NM_016223
NM_020121
NM_003174
NM_016250
NM_025082
NM_020789
NM_018285
NM_001933
NM_006522
NM_032133
NM_001683
NM_031492
NM_003702
NM_019029
NM_015934
NM_007033
NM_002950
NM_033504
NM_000195
NM_006521
NM_020642
NM_003093
NM_052900
NM_001572
NM_015488
NM_005967
NM_152515
NM_003532
NM_017817
NM_016090
NM_015425
NM_024591
NM_003187
NM_000018
NM_001768
NM_014301
NM_030760
NM_033200
NM_012257
NM_033070
NM_022459
NM_018357
NM_004127
NM_018429
NM_024779
NM_178865
NM_012463
NM_013255
NM_003002
NM_003618
NM_018518
NM_000071
NM_000247
NM_006395
NM_032284
NM_006801
NM_002526
NM_015331
NM_004233
NM_002688
NM_000160
NM_000905
NM_022575
NM_015380
NM_018837
NM_001119
NM_130459
NM_004675
NM_006305
NM_001096
NM_022365
NM_004117
NM_032309
NM_004595
NM_002749
NM_152996
NM_007191
NM_002017
NM_014548
NM_000336
NM_022762
NM_024693
NM_018719
NM_001000
NM_014791
NM_002189
NM_003590
NM_005397
NM_144589
NM_006584
NM_016929
NM_032901
NM_015323
NM_012161
NM_016498
NM_005919
NM_020536
NM_017709
NM_014172
NM_004450
NM_017830
NM_006297
NM_016195
NM_005559
NM_006532
NM_003071
NM_001797
NM_003818
NM_015670
NM_000833
NM_013302
NM_006715
NM_031287
NM_032382
NM_002467
NM_032947
NM_020664
NM_007192
NM_006214
NM_018502
NM_025128
NM_152444
NM_032561
NM_031956
NM_000628
NM_006159
NM_012324
NM_023112
NM_015935
NM_016067
NM_001004
NM_032852
NM_173665
NM_004637
NM_014170
NM_153688
NM_152331
NM_174936
NM_007126
NM_145261
NM_001711
NM_032868
NM_004086
NM_003025
NM_002881
NM_006290
NM_014047
NM_139057
NM_014315
NM_021074
NM_024594
NM_005277
NM_020175
NM_004240
NM_015412
NM_024333
NM_001218
NM_014071
NM_001914
NM_005134
NM_006699
NM_015161
NM_013336
NM_003640
NM_033296
NM_020648
NM_030809
NM_004715
NM_015896
NM_015891
NM_019096
NM_001973
NM_014206
NM_018134
NM_014633
NM_133493
NM_007233
NM_022739
NM_006579
NM_021174
NM_014303
NM_003355
NM_006005
NM_003851
NM_018130
NM_004856
NM_017779
NM_178014
NM_006238
NM_032177
NM_005990
NM_015665
NM_002858
NM_004231
NM_018465
NM_002180
NM_014888
NM_016221
NM_178814
NM_005796
NM_003428
NM_007024
NM_023074
NM_019558
NM_006079
NM_024759
NM_022823
NM_025132
NM_004046
NM_001787
NM_024297
NM_004228
NM_178450
NM_018184
NM_006461
NM_018897
NM_005737
NM_000016
NM_007167
NM_014226
NM_017655
NM_002024
NM_144988
NM_004090
NM_004602
NM_016552
NM_144719
NM_145005
NM_002035
NM_017740
NM_024031
NM_001247
NM_005236
NM_005053
NM_152531
NM_000666
NM_006247
NM_174911
NM_178830
NM_001570
NM_079834
NM_006541
NM_014394
NM_000386
NM_006901
NM_018383
NM_022067
NM_006051
NM_001014
NM_002799
NM_017967
NM_006595
NM_144650
NM_017776
NM_019605
NM_020189
NM_033017
NM_005025
NM_030794
NM_017693
NM_006955
NM_003418
NM_002270
NM_030819
NM_001960
NM_014426
NM_000454
NM_002869
NM_020375
NM_022894
NM_152307
NM_012241
NM_001748
NM_014164
NM_003968
NM_020933
NM_024593
NM_002135
NM_016102
NM_001689
NM_003981
NM_019624
NM_003896
NM_005862
NM_144978
NM_021204
NM_016100
NM_018109
NM_152864
NM_019887
NM_003942
NM_033028
NM_004897
NM_005792
NM_017409
NM_019063
NM_001694
NM_003021
NM_006445
NM_020195
NM_017958
NM_000991
NM_018696
NM_030789
NM_152348
NM_133636
NM_006706
NM_001730
NM_006023
NM_024292
NM_001469
NM_001998
NM_018139
NM_005486
NM_015958
NM_004578
NM_000967
NM_003246
NM_005485
NM_022914
NM_017526
NM_006049
NM_018686
NM_152602
NM_024587
NM_007223
NM_001312
NM_000116
NM_001350
NM_014800
NM_005643
NM_006827
NM_012381
NM_024819
NM_004178
NM_012295
NM_004270
NM_005778
NM_014367
NM_001799
NM_003145
NM_005284
NM_014552
NM_004526
NM_032815
NM_016024
NM_005914
NM_000661
NM_007071
NM_002166
NM_003334
NM_014740
NM_018982
NM_001173
NM_024704
NM_018185
NM_030974
NM_022719
NM_006838
NM_031423
NM_016454
NM_001829
NM_001798
NM_020918
NM_007065
NM_005307
NM_002715
NM_006262
NM_013437
NM_012429
NM_006392
NM_032830
NM_006502
NM_032306
NM_006386
NM_003083
NM_018214
NM_022476
NM_001345
NM_032497
NM_006210
NM_000199
NM_000155
NM_005741
NM_016357
NM_002354
NM_005765
NM_018051
NM_017858
NM_004321
NM_003336
NM_019011
NM_178566
NM_017814
NM_012097
NM_017924
NM_002230
NM_007276
NM_016243
NM_004114
NM_152653
NM_152374
NM_007054
NM_006097
NM_016286
NM_004661
NM_006795
NM_017768
NM_000389
NM_006153
NM_153231
NM_018040
NM_024039
NM_032025
NM_016468
NM_001414
NM_001513
NM_006043
NM_017896
NM_005884
NM_014868
NM_032312
NM_002370
NM_018433
NM_032638
NM_032811
NM_032793
NM_014055
NM_005843
NM_004484
NM_005679
NM_006824
NM_152352
NM_018471
NM_138492
NM_000100
NM_018049
NM_012091
NM_002095
NM_015888
NM_024839
NM_133462
NM_001761
NM_015974
NM_006166
NM_002707
NM_017412
NM_005858
NM_021079
NM_014011
NM_145003
NM_006324
NM_007162
NM_013247
NM_144588
NM_003754
NM_017898
NM_005180
NM_003799
NM_007222
NM_006732
NM_016497
NM_003645
NM_007146
NM_004546
NM_080820
NM_001873
NM_002074
NM_000984
NM_006665
NM_016108
NM_152464
NM_015374
NM_003580
NM_001126
NM_006466
NM_016131
NM_021088
NM_021134
NM_138452
NM_020529
NM_005255
NM_002791
NM_052865
NM_001876
NM_018569
NM_003848
NM_000249
NM_005453
NM_001102
NM_152371
NM_032479
NM_000874
NM_030759
NM_018438
NM_018361
NM_004894
NM_007266
NM_013328
NM_018196
NM_005726
NM_004627
NM_004623
NM_152906
NM_004551
NM_006784
NM_006986
NM_013363
NM_005953
NM_019609
NM_002046
NM_016612
NM_032132
NM_000520
NM_002525
NM_006590
NM_004539
NM_005973
NM_007370
NM_004333
NM_014911
NM_020232
NM_006582
NM_015510
NM_015465
NM_021070
NM_005231
NM_017791
NM_001537
NM_014520
NM_030808
NM_005154
NM_006340
NM_031302
NM_016315
NM_002252
NM_002384
NM_024831
NM_018209
NM_030941
NM_138794
NM_000478
NM_004370
NM_005716
NM_003972
NM_017728
NM_015493
NM_005882
NM_032259
NM_017437
NM_015341
NM_005336
NM_145167
NM_001400
NM_005722
NM_020657
NM_000113
NM_005371
NM_021159
NM_018137
NM_025137
NM_032663
NM_004045
NM_021794
NM_003610
NM_003914
NM_020368
NM_019040
NM_025104
NM_002333
NM_005051
NM_007104
NM_001196
NM_023012
NM_012090
NM_004887
NM_014822
NM_144618
NM_002431
NM_004691
NM_015634
NM_006767
NM_004875
NM_012225
NM_018369
NM_000574
NM_006405
NM_000252
NM_020960
NM_024046
NM_024845
NM_002907
NM_001128
NM_003781
NM_030877
NM_018479
NM_006496
NM_032295
NM_007215
NM_003288
NM_006504
NM_004103
NM_003000
NM_019034
NM_006676
NM_004929
NM_031488
NM_006337
NM_018035
NM_003291
NM_015640
NM_014713
NM_000294
NM_000401
NM_006729
NM_002835
NM_000020
NM_005111
NM_018941
NM_031210
NM_021117
NM_030816
NM_005561
NM_005602
NM_016002
NM_024857
NM_020751
NM_003033
NM_032299
NM_020680
NM_018234
NM_007367
NM_003826
NM_002134
NM_002660
NM_017664
NM_005089
NM_003564
NM_032304
NM_018718
NM_000213
NM_005917
NM_080927
NM_152758
NM_177965
NM_006320
NM_003345
NM_000398
NM_153332
NM_018602
NM_178452
NM_024618
NM_001152
NM_014970
NM_176814
NM_002506
NM_033419
NM_144999
NM_001326
NM_147156
NM_002740
NM_015604
NM_003999
NM_020200
NM_022752
NM_017785
NM_000976
NM_152482
NM_016094
NM_024595
NM_004523
NM_005983
NM_007147
NM_018097
NM_018222
NM_014585
NM_025126
NM_020696
NM_006431
NM_016487
NM_001660
NM_144608
NM_015391
NM_015942
NM_003791
NM_018062
NM_004868
NM_016009
NM_014637
NM_152903
NM_004242
NM_016055
NM_003169
NM_012469
NM_005386
NM_006447
NM_006089
NM_017671
NM_020469
NM_020861
NM_138798
NM_005153
NM_017872
NM_152528
NM_016052
NM_018385
NM_020153
NM_004596
NM_003681
NM_031443
NM_005239
NM_018064
NM_002574
NM_005694
NM_181501
NM_015050
NM_024620
NM_003205
NM_003095
NM_006561
NM_004323
NM_139280
NM_006091
NM_006254
NM_080607
NM_004949
NM_138290
NM_000091
NM_012334
NM_152760
NM_000466
NM_032844
NM_002970
NM_016196
NM_020630
NM_000381
NM_024558
NM_013322
NM_014623
NM_005724
NM_017542
NM_003821
NM_152606
NM_058169
NM_001307
NM_015235
NM_015294
NM_016103
NM_147190
NM_002092
NM_005845
NM_015544
NM_019021
NM_000146
NM_020192
NM_021947
NM_013349
NM_018135
NM_004318
NM_002303
NM_032507
NM_001800
NM_032847
NM_003913
NM_005861
NM_004517
NM_015971
NM_000325
NM_002060
NM_020239
NM_024859
NM_030911
NM_013342
NM_145804
NM_006594
NM_007017
NM_014203
NM_015609
NM_032120
NM_017614
NM_019610
NM_018462
NM_006614
NM_144668
NM_018843
NM_024306
NM_016950
NM_000177
NM_017917
NM_000399
NM_003601
NM_182569
NM_138395
NM_003646
NM_004428
NM_020834
NM_023080
NM_003027
NM_003689
NM_015571
NM_018372
NM_003383
NM_021820
NM_001918
NM_058187
NM_003663
NM_004171
NM_152415
NM_006006
NM_006354
NM_002918
NM_003380
NM_018928
NM_006936
NM_032383
NM_015393
NM_016301
NM_024324
NM_003124
NM_018951
NM_017641
NM_002940
NM_019555
NM_003599
NM_032889
NM_002618
NM_032822
NM_013235
NM_016120
NM_015449
NM_002155
NM_001183
NM_007121
NM_033415
NM_032799
NM_002611
NM_032125
NM_004664
NM_018976
NM_152333
NM_021972
NM_145060
NM_181787
NM_024713
NM_003707
NM_003816
NM_004793
NM_001160
NM_015957
NM_002474
NM_005374
NM_032389
NM_144981
NM_004417
NM_013974
NM_032594
NM_025234
NM_003569
NM_014567
NM_006779
NM_007236
NM_022454
NM_030576
NM_006039
NM_001791
NM_018003
NM_133259
NM_023077
NM_015169
NM_003100
NM_001953
NM_001678
NM_014248
NM_005713
NM_012203
NM_005999
NM_078471
NM_003612
NM_000051
NM_003792
NM_018899
NM_080656
NM_003435
NM_001769
NM_005662
NM_001227
NM_182585
NM_002241
NM_052925
NM_032656
NM_012138
NM_001255
NM_030782
NM_005359
NM_016210
NM_015948
NM_014824
NM_005275
NM_000819
NM_003249
NM_144720
NM_005505
NM_031426
NM_004592
NM_006295
NM_005597
NM_013372
NM_017820
NM_012413
NM_016499
NM_016203
NM_138384
NM_002106
NM_004529
NM_032609
NM_014264
NM_002105
NM_004871
NM_000989
NM_006646
NM_004147
NM_006855
NM_006913
NM_032319
NM_003910
NM_014045
NM_016271
NM_006575
NM_181503
NM_019083
NM_006148
NM_138804
NM_031216
NM_004615
NM_024675
NM_173688
NM_021960
NM_003504
NM_019053
NM_006601
NM_000311
NM_004169
NM_018378
NM_004237
NM_024773
NM_004497
NM_016308
NM_006992
NM_001901
NM_012157
NM_020935
NM_030965
NM_033182
NM_003503
NM_015976
NM_001786
NM_016404
NM_006263
NM_024430
NM_004630
NM_017843
NM_004218
NM_014288
NM_022837
NM_152994
NM_006336
NM_052932
NM_003404
NM_003592
NM_012119
NM_022373
NM_014714
NM_001357
NM_032112
NM_004071
NM_004736
NM_006256
NM_000376
NM_032433
NM_004600
NM_002787
NM_005469
NM_004220
NM_145253
NM_015921
NM_003584
NM_000425
NM_000987
NM_004548
NM_152578
NM_001161
NM_024782
NM_031461
NM_025225
NM_004827
NM_007040
NM_153613
NM_023076
NM_005647
NM_014944
NM_017812
NM_015469
NM_032795
NM_006949
NM_004401
NM_182476
NM_004697
NM_021237
NM_182758
NM_018117
NM_001991
NM_032448
NM_031903
NM_138386
NM_019058
NM_013240
NM_015049
NM_000898
NM_138572
NM_020233
NM_006476
NM_004498
NM_015462
NM_024047
NM_004603
NM_017919
NM_007242
NM_007208
NM_013334
NM_012111
NM_002512
NM_017905
NM_001801
NM_017706
NM_002408
NM_006937
NM_003478
NM_018367
NM_004404
NM_004957
NM_013366
NM_003090
NM_152667
NM_058230
NM_014887
NM_001969
NM_020726
NM_005034
NM_013388
NM_018943
NM_013330
NM_007019
NM_013241
NM_001930
NM_000969
NM_007111
NM_012341
NM_006659
NM_032039
NM_021242
NM_012470
NM_144604
NM_006359
NM_004283
NM_001982
NM_002997
NM_015941
NM_003177
NM_014267
NM_015397
NM_031902
NM_006412
NM_004901
NM_000784
NM_016098
NM_025139
NM_030573
NM_020779
NM_021727
NM_015252
NM_001016
NM_019854
NM_000609
NM_012207
NM_004134
NM_004508
NM_153450
NM_016144
NM_152427
NM_145269
NM_014016
NM_001780
NM_021633
NM_001067
NM_052850
NM_004111
NM_012208
NM_012433
NM_006391
NM_080552
NM_001753
NM_138335
NM_022096
NM_000194
NM_018387
NM_021180
NM_152479
NM_018063
NM_024926
NM_002792
NM_007344
NM_001070
NM_003579
NM_002657
NM_000191
NM_173802
NM_138962
NM_002184
NM_006315
NM_007173
NM_025204
NM_138446
NM_002797
NM_020444
NM_031915
NM_031300
NM_018314
NM_003842
NM_004703
NM_001273
NM_138428
NM_001530
NM_004395
NM_001022
NM_014498
NM_005783
NM_025246
NM_001436
NM_004206
NM_017447
NM_152559
NM_020205
NM_002720
NM_015328
NM_017953
NM_021978
NM_024665
NM_001494
NM_002741
NM_005439
NM_006494
NM_001940
NM_080650
NM_006753
NM_004332
NM_018348
NM_002966
NM_001862
NM_000124
NM_030800
NM_003299
NM_017861
NM_002703
NM_012239
NM_174937
NM_022346
NM_144599
NM_017743
NM_001101
NM_017915
NM_018197
NM_012331
NM_032667
NM_147129
NM_018640
NM_013438
NM_006245
NM_022338
NM_153239
NM_006366
NM_006351
NM_012176
NM_014381
NM_181512
NM_032310
NM_000824
NM_017920
NM_012211
NM_153812
NM_002504
NM_182573
NM_130847
NM_130784
NM_012243
NM_003895
NM_178494
NM_007108
NM_012407
NM_020202
NM_005514
NM_138443
NM_018639
NM_006680
NM_015557
NM_015702
NM_000408
NM_014064
NM_022087
NM_012333
NM_005803
NM_005010
NM_018656
NM_001321
NM_007076
NM_004394
NM_012458
NM_014314
NM_005915
NM_001967
NM_018145
NM_000328
NM_015713
NM_016016
NM_015716
NM_015959
NM_153032
NM_014236
NM_024100
NM_016142
NM_021129
NM_014811
NM_003705
NM_002694
NM_174921
NM_000305
NM_021217
NM_018075
NM_032139
NM_153255
NM_003633
NM_002755
NM_007216
NM_020675
NM_003463
NM_080821
NM_004990
NM_017632
NM_032592
NM_006112
NM_152285
NM_080476
NM_024840
NM_003714
NM_005500
NM_001848
NM_182543
NM_004152
NM_005341
NM_005226
NM_173848
NM_003919
NM_020714
NM_001500
NM_006555
NM_018374
NM_012117
NM_003350
NM_006246
NM_024963
NM_030927
NM_022151
NM_001993
NM_015578
NM_025109
NM_001520
NM_001336
NM_152282
NM_006370
NM_012248
NM_032026
NM_006815
NM_153026
NM_002265
NM_006559
NM_015340
NM_014872
NM_006400
NM_000021
NM_138455
NM_002826
NM_005090
NM_003143
NM_012316
NM_006886
NM_006810
NM_017879
NM_024758
NM_031905
NM_017567
NM_004846
NM_007271
NM_002899
NM_170607
NM_003542
NM_019059
NM_015476
NM_002687
NM_017837
NM_032141
NM_001356
NM_020927
NM_177967
NM_020405
NM_002254
NM_020909
NM_014904
NM_001722
NM_016093
NM_017659
NM_002078
NM_145691
NM_004938
NM_012424
NM_014992
NM_017884
NM_005438
NM_014423
NM_015650
NM_024334
NM_003079
NM_003384
NM_004226
NM_012200
NM_001605
NM_016653
NM_053050
NM_003368
NM_016292
NM_014901
NM_001387
NM_002081
NM_000484
NM_003753
NM_006462
NM_002553
NM_016343
NM_032138
NM_173672
NM_182551
NM_021831
NM_181708
NM_012070
NM_003085
NM_005005
NM_003800
NM_030797
NM_152632
NM_018101
NM_012339
NM_000891
NM_012260
NM_000284
NM_001064
NM_022781
NM_024636
NM_002865
NM_016433
NM_024939
NM_016482
NM_003474
NM_001897
NM_017438
NM_003342
NM_002576
NM_033256
NM_020123
NM_012112
NM_003690
NM_006289
NM_005382
NM_007355
NM_001324
NM_002103
NM_021192
NM_018081
NM_021931
NM_017944
NM_152780
NM_153694
NM_032632
NM_004290
NM_005003
NM_004858
NM_022456
NM_032351
NM_004374
NM_016134
NM_021807
NM_024327
NM_000439
NM_017801
NM_001009
NM_001663
NM_003828
NM_022484
NM_004965
NM_015700
NM_176870
NM_014278
NM_014319
NM_001338
NM_016606
NM_017894
NM_021814
NM_018898
NM_031477
NM_022105
NM_152447
NM_032410
NM_017980
NM_021999
NM_006675
NM_001248
NM_014329
NM_153369
NM_007209
NM_000884
NM_001833
NM_002541
NM_024701
NM_000178
NM_002267
NM_018685
NM_014719
NM_175744
NM_016397
NM_017707
NM_000944
NM_000745
NM_004405
NM_006443
NM_020951
NM_000382
NM_018381
NM_003684
NM_003494
NM_002454
NM_024918
NM_006432
NM_001713
NM_024664
NM_017798
NM_015679
NM_000179
NM_173497
NM_006832
NM_024658
NM_000320
NM_032276
NM_015201
NM_018090
NM_022114
NM_005607
NM_014222
NM_030799
NM_014398
NM_002959
NM_015710
NM_006826
NM_018559
NM_019061
NM_002399
NM_022106
NM_002589
NM_002502
NM_153028
NM_001003
NM_182904
NM_032127
NM_001627
NM_007011
NM_014294
NM_024057
NM_001263
NM_007043
NM_153035
NM_002866
NM_017638
NM_007130
NM_002520
NM_023038
NM_002765
NM_144657
NM_017704
NM_018260
NM_032569
NM_145647
NM_006754
NM_024295
NM_020165
NM_021107
NM_006284
NM_080678
NM_014171
NM_012325
NM_024761
NM_182491
NM_014686
NM_182665
NM_005759
NM_015305
NM_005324
NM_016462
NM_138571
NM_005744
NM_016564
NM_032311
NM_000994
NM_138394
NM_024051
NM_001254
NM_024089
NM_152330
NM_003651
NM_002494
NM_022081
NM_032280
NM_024518
NM_006839
NM_002376
NM_001358
NM_005719
NM_006696
NM_024116
NM_003199
NM_018558
NM_003298
NM_005385
NM_003664
NM_006621
NM_005801
NM_003253
NM_007042
NM_052864
NM_016617
NM_178012
NM_016027
NM_153339
NM_013365
NM_003762
NM_018474
NM_018844
NM_020414
NM_032413
NM_014397
NM_032446
NM_000152
NM_173831
NM_005520
NM_001397
NM_021138
NM_002110
NM_021903
NM_018697
NM_144651
NM_020470
NM_052867
NM_005484
NM_006109
NM_002032
NM_003897
NM_003405
NM_006299
NM_004078
NM_019556
NM_144964
NM_000373
NM_002853
NM_014478
NM_003718
NM_145206
NM_018198
NM_014594
NM_003639
NM_006196
NM_015365
NM_022455
NM_024512
NM_005326
NM_002037
NM_018235
NM_032621
NM_012087
NM_007026
NM_004722
NM_032511
NM_015132
NM_139160
NM_014597
NM_003401
NM_001915
NM_004854
NM_006288
NM_004814
NM_000222
NM_020698
NM_152776
NM_003980
NM_174934
NM_032705
NM_015565
NM_012287
NM_013376
NM_024560
NM_052858
NM_018153
NM_006368
NM_016135
NM_014325
NM_012415
NM_007069
NM_018019
NM_032814
NM_000465
NM_024685
NM_001560
NM_005008
NM_014239
NM_015871
NM_002882
NM_001320
NM_023926
NM_016312
NM_001904
NM_003670
NM_003395
NM_032366
NM_006281
NM_024860
NM_032285
NM_018649
NM_001481
NM_018439
NM_024836
NM_006885
NM_000210
NM_000818
NM_004281
NM_182529
NM_145238
NM_139076
NM_006904
NM_003720
NM_013374
NM_017665
NM_002808
NM_017414
NM_002461
NM_006083
NM_152766
NM_001740
NM_001545
NM_182640
NM_005760
NM_017882
NM_022662
NM_005489
NM_015373
NM_005401
NM_003096
NM_003270
NM_004555
NM_145755
NM_018316
NM_033255
NM_015908
NM_018173
NM_015227
NM_005649
NM_013391
NM_024751
NM_002901
NM_032921
NM_032431
NM_016474
NM_005918
NM_003567
NM_001706
NM_003287
NM_004599
NM_006628
NM_007057
NM_139169
NM_022342
NM_018467
NM_173464
NM_004182
NM_000660
NM_139162
NM_001860
NM_080743
NM_032747
NM_001641
NM_182509
NM_003413
NM_000278
NM_004870
NM_032358
NM_014472
NM_018492
NM_003347
NM_032228
NM_001696
NM_014254
NM_014793
NM_016192
NM_004785
NM_005120
NM_024678
NM_031432
NM_003595
NM_173079
NM_014592
NM_152376
NM_016091
NM_017994
NM_002612
NM_025165
NM_012345
NM_003426
NM_016647
NM_003097
NM_003517
NM_016060
NM_015358
NM_004441
NM_014885
NM_020231
NM_017880
NM_017833
NM_006516
NM_005627
NM_004259
NM_031213
NM_015602
NM_006751
NM_021005
NM_033427
NM_001198
NM_021940
NM_174913
NM_022911
NM_004305
NM_005839
NM_002708
NM_020919
NM_004537
NM_014754
NM_153811
NM_024834
NM_004373
NM_004782
NM_017839
NM_000859
NM_138285
NM_145035
NM_001793
NM_004879
NM_152451
NM_152909
NM_002518
NM_004993
NM_006569
NM_007240
NM_173822
NM_022770
NM_006930
NM_004766
NM_174916
NM_004339
NM_001256
NM_006833
NM_020166
NM_002813
NM_032824
NM_002056
NM_002133
NM_017672
NM_152429
NM_000127
NM_024770
NM_025191
NM_005901
NM_004849
NM_006347
NM_144725
NM_015636
NM_015904
NM_001813
NM_024331
NM_173645
NM_001878
NM_018360
NM_020467
NM_152517
NM_000048
NM_153449
NM_178821
NM_003201
NM_004569
NM_016096
NM_005316
NM_022488
NM_001167
NM_018070
NM_173517
NM_004937
NM_032237
NM_000717
NM_019088
NM_005791
NM_002632
NM_012297
NM_002862
NM_020631
NM_000368
NM_012336
NM_013253
NM_024666
NM_004492
NM_015436
NM_005348
NM_006342
NM_015966
NM_145012
NM_001535
NM_018004
NM_006328
NM_031462
NM_003563
NM_170705
NM_002840
NM_014757
NM_003331
NM_021966
NM_003415
NM_020466
NM_004844
NM_024599
NM_004687
NM_006358
NM_021974
NM_003391
NM_015629
NM_181441
NM_005900
NM_018343
NM_003687
NM_175906
NM_004748
NM_003758
NM_032207
NM_018648
NM_017936
NM_005507
NM_007007
NM_004204
NM_144596
NM_014503
NM_024093
NM_001990
NM_006698
NM_145044
NM_032731
NM_005660
NM_006765
NM_012133
NM_002161
NM_030780
NM_014447
NM_019006
NM_021625
NM_003562
NM_139265
NM_015964
NM_024505
NM_001425
NM_006372
NM_017676
NM_153611
NM_001685
NM_018030
NM_016089
NM_004486
NM_001992
NM_013293
NM_021824
NM_006427
NM_181655
NM_002913
NM_002451
NM_018691
NM_016000
NM_145185
NM_006531
NM_021998
NM_001199
NM_015434
NM_032118
NM_005830
NM_003204
NM_006819
NM_023940
NM_004525
NM_017891
NM_021127
NM_000387
NM_138769
NM_018037
NM_004095
NM_004761
NM_005720
NM_017719
NM_006302
NM_000170
NM_000507
NM_005084
NM_000147
NM_019099
NM_002403
NM_020122
NM_017425
NM_018291
NM_001744
NM_024572
NM_006660
NM_031934
NM_001669
NM_022368
NM_019896
NM_152902
NM_152267
NM_000321
NM_003311
NM_002810
NM_015139
NM_152344
NM_012261
NM_080593
NM_004955
NM_006034
NM_024079
NM_007373
NM_016504
NM_032778
NM_003220
NM_139246
NM_003920
NM_004264
NM_015288
NM_025000
NM_005556
NM_014459
NM_015107
NM_002140
NM_173576
NM_006077
NM_003642
NM_012412
NM_172002
NM_145037
NM_003765
NM_025078
NM_004902
NM_002276
NM_003442
NM_001428
NM_016038
NM_000917
NM_007230
NM_014371
NM_018205
NM_080612
NM_018270
NM_014835
NM_003905
NM_032831
NM_000693
NM_016505
NM_001654
NM_032514
NM_022772
NM_002721
NM_017670
NM_000455
NM_031286
NM_002462
NM_002805
NM_144976
NM_032211
NM_019037
NM_152463
NM_002027
NM_032792
NM_005177
NM_003647
NM_019002
NM_031280
NM_005086
NM_004779
NM_015530
NM_003183
NM_173611
NM_020465
NM_006540
NM_015897
NM_003481
NM_181745
NM_018926
NM_001262
NM_015960
NM_006713
NM_012245
NM_005689
NM_022497
NM_032898
NM_006094
NM_007186
NM_005930
NM_080430
NM_030964
NM_014509
NM_001985
NM_003009
NM_022168
NM_022461
NM_000973
NM_015705
NM_015490
NM_014908
NM_018050
NM_007059
NM_012419
NM_031919
NM_021213
NM_014050
NM_006016
NM_005908
NM_005264
NM_006118
NM_003159
NM_016035
NM_003378
NM_016063
NM_003958
NM_173662
NM_004985
NM_032349
NM_005857
NM_002623
NM_016494
NM_133328
NM_032182
NM_138389
NM_013264
NM_001028
NM_005690
NM_007170
NM_152359
NM_002453
NM_004911
NM_003457
NM_015219
NM_019009
NM_031466
NM_003487
NM_014408
NM_022755
NM_004969
NM_003836
NM_031310
NM_012236
NM_173546
NM_024742
NM_024705
NM_145693
NM_013446
NM_024812
NM_001156
NM_001867
NM_000286
NM_181756
NM_005799
NM_014186
NM_007061
NM_014736
NM_153747
NM_014300
NM_016248
NM_000404
NM_024025
NM_017849
NM_178502
NM_005828
NM_174931
NM_004531
NM_020886
NM_145023
NM_024843
NM_002395
NM_003411
NM_014502
NM_016503
NM_006888
NM_005806
NM_016424
NM_018353
NM_001013
NM_022070
NM_016360
NM_006788
NM_018700
NM_013290
NM_033550
NM_015701
NM_006875
NM_181705
NM_033194
NM_012434
NM_052849
NM_005542
NM_025230
NM_004711
NM_014865
NM_015471
NM_003620
NM_031294
NM_005426
NM_016475
NM_031446
NM_130809
NM_000104
NM_152357
NM_032796
NM_003443
NM_006996
NM_024909
NM_052969
NM_018048
NM_153704
NM_152301
NM_012421
NM_015392
NM_003801
NM_018266
NM_020685
NM_015926
NM_138343
NM_014232
NM_018248
NM_032322
NM_003171
NM_004214
NM_006519
NM_014762
NM_033069
NM_005920
NM_023039
NM_018191
NM_003941
NM_000101
NM_002658
NM_139354
NM_181846
NM_000314
NM_174938
NM_024771
NM_178169
NM_007229
NM_006872
NM_145046
NM_002490
NM_006339
NM_016246
NM_021199
NM_000154
NM_015953
NM_001177
NM_012162
NM_016410
NM_018249
NM_001766
NM_013410
NM_138453
NM_001197
NM_000698
NM_004104
NM_022100
NM_005642
NM_178858
NM_022078
NM_016423
NM_133370
NM_032860
NM_016579
NM_015696
NM_004613
NM_003473
NM_003899
NM_013254
NM_001888
NM_022077
NM_000992
NM_023075
NM_021994
NM_003900
NM_018688
NM_006122
NM_015653
NM_017432
NM_002041
NM_002834
NM_016324
NM_001674
NM_004181
NM_017803
NM_005030
NM_175614
NM_032347
NM_023004
NM_016355
NM_001731
NM_001935
NM_013316
NM_018364
NM_003441
NM_001640
NM_014001
NM_005017
NM_015399
NM_005680
NM_004304
NM_001855
NM_005389
NM_014231
NM_005474
NM_003130
NM_005112
NM_003901
NM_001677
NM_015055
NM_020199
NM_001512
NM_001668
NM_004064
NM_003537
NM_003939
NM_003732
NM_006458
NM_005968
NM_005502
NM_173807
NM_006694
NM_080792
NM_005241
NM_003214
NM_004809
NM_005227
NM_152490
NM_015969
NM_152417
NM_153347
NM_018956
NM_016230
NM_004773
NM_000414
NM_002168
NM_007056
NM_032263
NM_018154
NM_003184
NM_004830
NM_004461
NM_003156
NM_001007
NM_020162
NM_018155
NM_001005
NM_023942
NM_015577
NM_033201
NM_145249
NM_000232
NM_018044
NM_031206
NM_004723
NM_024792
NM_022756
NM_006101
NM_004330
NM_014966
NM_024645
NM_016618
NM_178126
NM_153689
NM_001658
NM_032706
NM_006277
NM_004354
NM_138342
NM_006361
NM_024813
NM_017677
NM_001281
NM_002716
NM_001839
NM_001275
NM_052845
NM_001664
NM_007234
NM_014595
NM_005628
NM_153248
NM_014761
NM_018264
NM_014613
NM_004762
NM_153268
NM_016115
NM_018478
NM_182612
NM_022737
NM_003017
NM_012265
NM_014089
NM_002524
NM_012164
NM_018010
NM_002542
NM_006260
NM_005166
NM_021188
NM_004724
NM_004075
NM_030934
NM_025146
NM_005605
NM_002077
NM_003574
NM_020422
NM_001519
NM_022496
NM_002628
NM_024300
NM_002710
NM_007357
NM_152295
NM_007139
NM_002952
NM_022451
NM_003094
NM_015259
NM_006440
NM_006636
NM_017622
NM_018428
NM_016305
NM_006187
NM_004737
NM_006804
NM_015289
NM_012286
NM_001996
NM_032373
NM_005399
NM_003427
NM_002880
NM_153706
NM_006927
NM_012482
NM_002561
NM_022110
NM_032756
NM_003794
NM_024662
NM_006704
NM_004343
NM_006938
NM_001927
NM_002210
NM_014670
NM_013359
NM_024298
NM_020531
NM_003557
NM_018972
NM_032486
NM_002592
NM_005610
NM_152755
NM_002912
NM_002734
NM_021732
NM_002879
NM_007364
NM_019072
NM_018708
NM_000405
NM_006998
NM_022170
NM_032226
NM_002436
NM_032016
NM_012120
NM_053055
NM_138788
NM_173834
NM_139244
NM_001539
NM_032786
NM_006201
NM_004984
NM_006845
NM_175871
NM_000908
NM_000259
NM_007022
NM_007199
NM_022760
NM_001110
NM_005969
NM_020191
NM_001745
NM_012096
NM_018463
NM_004322
NM_000366
NM_024053
NM_018706
NM_178544
NM_006714
NM_001457
NM_025155
NM_031412
NM_000585
NM_139016
NM_022778
NM_024736
NM_020246
NM_004786
NM_004493
NM_025265
NM_017423
NM_024109
NM_018322
NM_052954
NM_001984
NM_006813
NM_012094
NM_015610
NM_003374
NM_021130
NM_005466
NM_022085
NM_152608
NM_032936
NM_000729
NM_174890
NM_173555
NM_022047
NM_006649
NM_006362
NM_032927
NM_052830
NM_173567
NM_152905
NM_012461
NM_025209
NM_019849
NM_025198
NM_015641
NM_024035
NM_003296
NM_004516
NM_020399
NM_002530
NM_006577
NM_018337
NM_006468
NM_016356
NM_020468
NM_022470
NM_002567
NM_012453
NM_017558
NM_003952
NM_007002
NM_004639
NM_145054
NM_006868
NM_003977
NM_005560
NM_018944
NM_001178
NM_033107
NM_006565
NM_016228
NM_018242
NM_002264
NM_005620
NM_001760
NM_002355
NM_024844
NM_032482
NM_004859
NM_003133
NM_022460
NM_006195
NM_005656
NM_013260
NM_002856
NM_013248
NM_005480
NM_016056
NM_018011
NM_006325
NM_014916
NM_020796
NM_024818
NM_005805
NM_001402
NM_002598
NM_006100
NM_024098
NM_014940
NM_032836
NM_017636
NM_013234
NM_003338
NM_016368
NM_005530
NM_016199
NM_025087
NM_033211
NM_003624
NM_004714
NM_052848
NM_021923
NM_022730
NM_016559
NM_007247
NM_006364
NM_004898
NM_080670
NM_005079
NM_181726
NM_153634
NM_015889
NM_018290
NM_005550
NM_013392
NM_032758
NM_005132
NM_002844
NM_052902
NM_003258
NM_006024
NM_018096
NM_144652
NM_024942
NM_006056
NM_002253
NM_052918
NM_015569
NM_024728
NM_032164
NM_024302
NM_018845
NM_019054
NM_002540
NM_024548
NM_017518
NM_173469
NM_004437
NM_024900
NM_018224
NM_024745
NM_021149
NM_024631
NM_004763
NM_144665
NM_002481
NM_000082
NM_002914
NM_004598
NM_024848
NM_152540
NM_134262
NM_002284
NM_006622
NM_020198
NM_000946
NM_012104
NM_016445
NM_021980
NM_017979
NM_138775
NM_014049
NM_020870
NM_053023
NM_006744
NM_022366
NM_025010
NM_013291
NM_002757
NM_016605
NM_030665
NM_001023
NM_002291
NM_024491
NM_000612
NM_014109
NM_018164
NM_024866
NM_152892
NM_006310
NM_138795
NM_032335
NM_002231
NM_001379
NM_001431
NM_015654
NM_002706
NM_003173
NM_013257
NM_024740
NM_014750
NM_001087
NM_005596
NM_022746
NM_052897
NM_006545
NM_018527
NM_052940
NM_004453
NM_018126
NM_152261
NM_018094
NM_015362
NM_005962
NM_001416
NM_032483
NM_004863
NM_006157
NM_016332
NM_017969
NM_004819
NM_015344
NM_030913
NM_002692
NM_004865
NM_020801
NM_177424
NM_017446
NM_012420
NM_002149
NM_018087
NM_005109
NM_033453
NM_005870
NM_153214
NM_005347
NM_004568
NM_002229
NM_014810
NM_004341
NM_000380
NM_012306
NM_025073
NM_014297
NM_002200
NM_018960
NM_002945
NM_005735
NM_004280
NM_014187
NM_015950
NM_016645
NM_006829
NM_023079
NM_025152
NM_012279
NM_178833
NM_005729
NM_003333
NM_019041
NM_003909
NM_014181
NM_015954
NM_006095
NM_015989
NM_021111
NM_017769
NM_006749
NM_032288
NM_173548
NM_003710
NM_016302
NM_018358
NM_022745
NM_002486
NM_018332
NM_003047
NM_153342
NM_001912
NM_021203
NM_003876
NM_178496
NM_012328
NM_002572
NM_033198
NM_031306
NM_015084
NM_012478
NM_032646
NM_003675
NM_032333
NM_144600
NM_016176
NM_004356
NM_012459
NM_017964
NM_005443
NM_024549
NM_006026
NM_000990
NM_173824
NM_003236
NM_022773
NM_032750
NM_024072
NM_152789
NM_001284
NM_007045
NM_007365
NM_005526
NM_000026
NM_001938
NM_024643
NM_005742
NM_016281
NM_178823
NM_001211
NM_013256
NM_002503
NM_022072
NM_004055
NM_006191
NM_138338
NM_022362
NM_025264
NM_145029
NM_005184
NM_014977
NM_145026
NM_007255
NM_016095
NM_004193
NM_152437
NM_016338
NM_018174
NM_006397
NM_024033
NM_145207
NM_003779
NM_005909
NM_024815
NM_002533
NM_002654
NM_017426
NM_005419
NM_030818
NM_005787
NM_002908
NM_005243
NM_001877
NM_014771
NM_016625
NM_016551
NM_153260
NM_002617
NM_016396
NM_012229
NM_003164
NM_014666
NM_006738
NM_145260
NM_015655
NM_022475
NM_152574
NM_014751
NM_020186
NM_153607
NM_000108
NM_004935
NM_017626
NM_012484
NM_173620
NM_003591
NM_005581
NM_001011
NM_004309
NM_005498
NM_014291
NM_016146
NM_004344
NM_013300
NM_004741
NM_003928
NM_006001
NM_014899
NM_017751
NM_005697
NM_000343
NM_004445
NM_015352
NM_004817
NM_145034
NM_012073
NM_001659
NM_015463
NM_002857
NM_033133
NM_002811
NM_006830
NM_138783
NM_014021
NM_005398
NM_017713
NM_018259
NM_178827
NM_017840
NM_001812
NM_014945
NM_002804
NM_020461
NM_032380
NM_032160
NM_016946
NM_170746
NM_014487
NM_002793
NM_003329
NM_022343
NM_032317
NM_021922
NM_003766
NM_003875
NM_015994
NM_000962
NM_019048
NM_032313
NM_017646
NM_007067
NM_007041
NM_019067
NM_018430
NM_005789
NM_024647
NM_024661
NM_005445
NM_000303
NM_001153
NM_152640
NM_003115
NM_001361
NM_003324
NM_005617
NM_001681
NM_004044
NM_019043
NM_022059
NM_003815
NM_138807
NM_002039
NM_003068
NM_016464
NM_005887
NM_000775
NM_032303
NM_017771
NM_001456
NM_005898
NM_174889
NM_020188
NM_022097
NM_002337
NM_000997
NM_005437
NM_025161
NM_031899
NM_000801
NM_007188
NM_005709
NM_005911
NM_052886
NM_017712
NM_030912
NM_022477
NM_006379
NM_005977
NM_019848
NM_003492
NM_000285
NM_153361
NM_001157
NM_016118
NM_000400
NM_018456
NM_014335
NM_006537
NM_022487
NM_032305
NM_024011
NM_005160
NM_020750
NM_022374
NM_020143
NM_020896
NM_080654
NM_005370
NM_015595
NM_001030
NM_012319
NM_001814
