# Supplementary material for: Periodicity of SNP distribution around transcription start sites
Source: BMC Genomics. 2006 Apr 3;7:66. doi: 10.1186/1471-2164-7-66 (PMC1448210; doi:10.1186/1471-2164-7-66)
Supplement: Additional File 4 — List of NM ID in each category. List of the accession numbers of mRNA Reference Sequences (NM ID) in each TSS category. [file 1471-2164-7-66-S4.zip › hspromoter.tabv4.fas3000.unique.cpgout.nolist]

NM_080667
NM_017777
NM_004530
NM_007159
NM_022062
NM_016161
NM_015035
NM_003986
NM_145111
NM_020666
NM_015065
NM_080740
NM_017730
NM_018423
NM_002423
NM_030814
NM_144709
NM_007125
NM_024621
NM_005176
NM_004449
NM_025134
NM_003691
NM_145000
NM_006411
NM_052946
NM_004058
NM_000839
NM_014715
NM_006419
NM_024915
NM_003058
NM_002615
NM_024519
NM_007294
NM_032286
NM_014169
NM_016486
NM_007256
NM_005050
NM_000459
NM_000088
NM_005165
NM_001217
NM_014009
NM_022743
NM_003650
NM_000655
NM_004160
NM_018440
NM_006274
NM_016059
NM_178539
NM_018133
NM_001775
NM_024689
NM_006757
NM_001260
NM_002086
NM_152263
NM_021065
NM_014162
NM_004585
NM_032242
NM_024814
NM_022350
NM_013335
NM_006850
NM_002143
NM_000710
NM_007046
NM_005128
NM_022065
NM_002495
NM_030582
NM_001830
NM_025228
NM_005613
NM_003365
NM_003227
NM_032169
NM_033626
NM_020462
NM_000499
NM_021956
NM_021615
NM_003603
NM_000528
NM_178011
NM_018442
NM_000738
NM_000560
NM_021058
NM_003221
NM_023037
NM_014576
NM_032744
NM_018460
NM_002342
NM_002780
NM_031938
NM_173596
NM_145010
NM_004315
NM_000164
NM_006480
NM_005699
NM_002275
NM_033104
NM_017807
NM_000968
NM_005106
NM_145865
NM_005143
NM_000061
NM_138780
NM_025258
NM_032372
NM_004278
NM_001285
NM_002080
NM_001680
NM_130899
NM_000555
NM_013261
NM_020116
NM_007145
NM_054024
NM_130446
NM_002147
NM_022119
NM_005268
NM_000777
NM_178538
NM_130772
NM_015229
NM_002609
NM_002906
NM_000747
NM_004082
NM_003316
NM_002457
NM_019108
NM_005593
NM_153359
NM_030777
NM_001836
NM_138296
NM_017523
NM_000527
NM_152637
NM_033199
NM_002633
NM_001922
NM_001630
NM_021638
NM_004180
NM_006952
NM_007034
NM_019076
NM_021979
NM_001057
NM_014742
NM_018557
NM_003706
NM_030802
NM_015440
NM_022908
NM_001643
NM_174976
NM_024524
NM_014839
NM_003129
NM_173808
NM_022828
NM_002669
NM_025040
NM_145017
NM_004113
NM_152407
NM_030961
NM_014432
NM_172373
NM_003581
NM_020948
NM_017691
NM_031457
NM_025164
NM_006599
NM_004072
NM_145205
NM_004582
NM_007079
NM_024775
NM_000803
NM_178454
NM_004936
NM_080867
NM_004159
NM_145244
NM_003661
NM_002975
NM_025160
NM_173077
NM_006942
NM_003394
NM_018326
NM_022749
NM_018015
NM_013333
NM_018835
NM_002357
NM_018312
NM_016026
NM_004845
NM_152388
NM_000085
NM_022094
NM_031891
NM_017715
NM_014812
NM_014515
NM_024510
NM_173625
NM_006215
NM_017540
NM_017735
NM_182791
NM_031939
NM_015345
NM_015366
NM_004799
NM_002491
NM_173673
NM_002029
NM_080475
NM_016607
NM_003637
NM_001175
NM_024979
NM_006498
NM_152621
NM_052880
NM_016116
NM_024948
NM_005847
NM_021642
NM_182635
NM_033503
NM_025045
NM_002038
NM_017943
NM_016580
NM_058189
NM_182633
NM_004101
NM_001699
NM_145038
NM_014922
NM_001894
NM_002646
NM_152734
NM_025203
NM_032730
NM_020400
NM_017744
NM_001903
NM_173528
NM_152516
NM_024791
NM_015315
NM_020341
NM_005687
NM_005046
NM_001629
NM_002332
NM_006958
NM_006418
NM_002939
NM_015474
NM_002272
NM_003469
NM_020346
NM_006894
NM_022843
NM_014146
NM_004791
NM_080284
NM_007210
NM_014454
NM_147200
NM_152354
NM_015282
NM_014815
NM_006639
NM_007369
NM_138460
NM_004448
NM_021914
NM_024022
NM_016327
NM_153757
NM_014387
NM_014003
NM_014943
NM_004129
NM_006139
NM_012455
NM_021178
NM_017734
NM_015691
NM_153206
NM_001977
NM_002535
NM_022838
NM_007058
NM_015320
NM_033105
NM_014211
NM_001870
NM_017927
NM_000504
NM_024104
NM_001995
NM_003673
NM_021944
NM_020228
NM_003330
NM_004696
NM_001726
NM_017559
NM_003381
NM_006863
NM_000529
NM_005998
NM_152351
NM_015293
NM_006501
NM_030764
NM_000861
NM_080659
NM_000670
NM_005314
NM_006946
NM_006152
NM_152655
NM_000112
NM_003882
NM_001684
NM_014499
NM_174939
NM_012123
NM_000183
NM_021164
NM_002558
NM_016582
NM_005256
NM_031479
NM_016143
NM_000518
NM_000893
NM_000887
NM_020370
NM_004465
NM_022103
NM_033326
NM_018373
NM_022489
NM_001976
NM_005966
NM_018060
NM_014400
NM_173687
NM_020952
NM_017996
NM_018181
NM_003982
NM_012121
NM_014460
NM_002162
NM_004172
NM_018914
NM_015901
NM_000996
NM_032206
NM_012294
NM_017742
NM_015170
NM_022821
NM_002650
NM_152622
NM_014379
NM_022728
NM_000237
NM_024627
NM_003241
NM_003874
NM_002890
NM_006213
NM_018997
NM_018957
NM_019895
NM_002385
NM_003686
NM_000340
NM_015464
NM_052972
NM_181504
NM_005360
NM_000025
NM_000109
NM_017716
NM_021153
NM_024913
NM_003666
NM_181844
NM_000740
NM_005849
NM_173519
NM_032816
NM_002348
NM_004882
NM_013451
NM_031305
NM_000715
NM_000477
NM_015991
NM_004088
NM_018121
NM_005320
NM_018643
NM_001825
NM_003256
NM_052942
NM_080752
NM_005893
NM_000511
NM_025176
NM_013364
NM_000525
NM_001225
NM_003292
NM_003524
NM_015292
NM_003527
NM_001085
NM_018658
NM_013433
NM_024596
NM_000134
NM_144620
NM_022570
NM_145052
NM_138805
NM_016594
NM_000266
NM_000999
NM_025061
NM_001159
NM_001390
NM_015364
NM_000877
NM_001648
NM_005836
NM_014622
NM_005584
NM_020783
NM_033034
NM_001645
NM_004574
NM_033329
NM_006064
NM_003528
NM_024672
NM_006004
NM_002897
NM_152750
NM_032146
NM_180989
NM_005187
NM_031434
NM_000206
NM_016576
NM_001269
NM_005578
NM_005608
NM_005535
NM_004402
NM_145740
NM_015956
NM_003007
NM_000426
NM_033195
NM_172366
NM_002427
NM_145326
NM_006286
NM_006674
NM_032231
NM_004468
NM_024756
NM_001543
NM_005785
NM_138573
NM_005513
NM_002510
NM_020299
NM_017658
NM_025047
NM_004554
NM_012113
NM_006603
NM_000664
NM_024410
NM_032607
NM_002667
NM_006818
NM_183049
NM_006069
NM_006783
NM_020203
NM_014763
NM_002274
NM_006606
NM_153273
NM_020932
NM_017640
NM_022733
NM_017863
NM_052937
NM_175607
NM_018280
NM_021200
NM_005310
NM_015946
NM_000446
NM_000704
NM_006235
NM_004658
NM_014451
NM_004944
NM_001274
NM_021089
NM_000253
NM_019120
NM_002546
NM_014573
NM_015879
NM_025257
NM_002647
NM_001335
NM_003279
NM_030643
NM_003385
NM_024793
NM_018177
NM_012240
NM_002557
NM_032620
NM_138289
NM_001650
NM_015401
NM_182507
NM_004409
NM_004811
NM_004912
NM_000295
NM_032873
NM_139248
NM_014382
NM_152747
NM_014308
NM_017699
NM_000221
NM_002905
NM_020795
NM_000927
NM_018905
NM_002656
NM_018902
NM_173490
NM_152586
NM_004959
NM_000361
NM_000889
NM_024958
NM_006250
NM_053283
NM_004063
NM_173512
NM_014848
NM_018106
NM_007168
NM_004550
NM_016269
NM_021143
NM_017729
NM_000503
NM_002575
NM_015900
NM_033197
NM_182761
NM_004983
NM_018973
NM_020455
NM_000614
NM_003155
NM_015660
NM_014051
NM_006459
NM_002470
NM_001055
NM_024420
NM_002118
NM_000324
NM_007352
NM_024091
NM_000115
NM_138376
NM_006860
NM_006928
NM_144966
NM_002719
NM_001747
NM_133631
NM_020125
NM_024569
NM_000046
NM_182762
NM_003550
NM_052936
NM_015528
NM_144605
NM_004885
NM_152785
NM_001874
NM_002492
NM_015556
NM_012177
NM_004080
NM_016641
NM_001385
NM_001616
NM_016622
NM_003747
NM_007249
NM_138967
NM_019005
NM_004932
NM_018487
NM_004345
NM_079420
NM_005092
NM_152311
NM_032181
NM_006142
NM_016604
NM_021930
NM_002852
NM_019051
NM_013259
NM_001145
NM_022353
NM_018195
NM_000289
NM_000970
NM_147189
NM_033055
NM_019062
NM_020651
NM_003337
NM_015367
NM_000587
NM_002964
NM_015172
NM_000734
NM_001531
NM_032229
NM_019863
NM_002269
NM_058163
NM_003733
NM_000185
NM_016287
NM_006472
NM_018302
NM_144646
NM_024119
NM_148960
NM_005771
NM_021227
NM_015962
NM_018398
NM_001249
NM_014061
NM_012129
NM_000632
NM_025054
NM_001505
NM_002447
NM_004668
NM_000090
NM_147193
NM_004190
NM_002784
NM_014602
NM_014962
NM_032364
NM_005233
NM_004199
NM_020963
NM_031490
NM_017763
NM_014876
NM_006022
NM_021034
NM_018488
NM_022447
NM_014256
NM_017714
NM_144575
NM_001295
NM_000867
NM_000390
NM_003239
NM_144659
NM_001375
NM_001062
NM_002158
NM_024959
NM_005767
NM_014723
NM_015517
NM_006940
NM_024832
NM_004694
NM_031246
NM_002955
NM_030770
NM_023938
NM_014921
NM_004922
NM_004655
NM_004606
NM_174943
NM_003917
NM_080653
NM_017903
NM_021038
NM_173494
NM_012475
NM_014182
NM_000508
NM_152397
NM_020311
NM_144995
NM_006593
NM_015919
NM_007176
NM_138461
NM_000437
NM_023067
NM_014847
NM_005981
NM_014767
NM_022006
NM_014965
NM_178175
NM_018930
NM_016208
NM_012095
NM_004720
NM_024869
NM_022107
NM_006685
NM_001290
NM_173846
NM_012427
NM_018974
NM_152568
NM_130786
NM_019596
NM_001461
NM_020349
NM_178519
NM_021219
NM_022805
NM_006355
NM_020957
NM_018318
NM_002201
NM_024795
NM_000920
NM_006048
NM_080431
NM_006994
NM_033341
NM_002374
NM_005583
NM_005159
NM_000603
NM_006331
NM_152290
NM_030580
NM_000667
NM_000497
NM_000849
NM_013231
NM_014648
NM_080651
NM_002870
NM_018335
NM_173669
NM_017821
NM_000385
NM_000494
NM_002055
NM_177457
NM_020699
NM_144642
NM_005865
NM_020403
NM_005664
NM_007268
NM_024902
NM_145055
NM_004455
NM_018284
NM_017682
NM_014483
NM_017836
NM_004384
NM_002380
NM_024085
NM_002139
NM_004467
NM_001932
NM_004840
NM_138326
NM_025052
NM_015568
NM_003644
NM_002124
NM_007174
NM_006291
NM_015601
NM_152565
NM_007169
NM_003906
NM_012335
NM_001422
NM_181783
NM_016107
NM_006820
NM_005705
NM_001442
NM_006759
NM_001463
NM_152904
NM_021822
NM_017949
NM_016173
NM_019857
NM_032119
NM_000608
NM_002084
NM_002514
NM_020240
NM_002257
NM_152765
NM_005278
NM_005832
NM_004833
NM_001149
NM_000424
NM_000391
NM_032965
NM_030980
NM_006961
NM_005951
NM_004349
NM_000481
NM_032174
NM_020448
NM_005525
NM_005555
NM_024825
NM_006182
NM_152782
NM_152423
NM_022147
NM_153223
NM_152680
NM_001921
NM_181535
NM_002405
NM_080868
NM_000694
NM_001253
NM_173556
NM_001232
NM_030935
NM_006115
NM_000270
NM_014385
NM_005338
NM_004616
NM_025077
NM_001382
NM_003500
NM_033064
NM_001516
NM_152436
NM_006831
NM_021639
NM_015685
NM_173527
NM_003141
NM_001794
NM_014470
NM_000817
NM_002434
NM_004258
NM_003226
NM_003285
NM_080866
NM_024411
NM_017774
NM_000456
NM_031307
NM_032559
NM_018922
NM_000696
NM_018295
NM_015052
NM_012254
NM_004196
NM_000880
NM_001682
NM_002733
NM_138803
NM_020238
NM_006990
NM_002047
NM_033449
NM_030613
NM_002393
NM_058167
NM_144987
NM_006547
NM_138790
NM_032024
NM_014862
NM_177452
NM_001165
NM_033058
NM_004893
NM_152500
NM_002696
NM_004810
NM_003978
NM_030882
NM_003931
NM_000413
NM_001081
NM_000618
NM_004298
NM_016593
NM_031940
NM_004864
NM_002071
NM_013358
NM_033518
NM_016500
NM_152527
NM_002483
NM_022003
NM_004070
NM_002125
NM_152675
NM_013434
NM_019601
NM_016570
NM_000760
NM_021071
NM_005738
NM_006895
NM_032291
NM_014266
NM_182560
NM_015242
NM_006849
NM_003263
NM_053285
NM_003869
NM_013238
NM_024567
NM_024749
NM_003419
NM_014708
NM_002287
NM_014210
NM_032732
NM_012086
NM_005114
NM_012278
NM_032261
NM_017631
NM_022905
NM_000690
NM_001348
NM_000064
NM_033549
NM_000166
NM_015416
NM_015271
NM_032810
NM_001075
NM_178498
NM_015947
NM_000062
NM_052851
NM_020418
NM_032803
NM_003844
NM_006727
NM_016940
NM_003043
NM_033557
NM_153251
NM_025031
NM_019111
NM_001917
NM_018555
NM_024876
NM_001571
NM_007072
NM_181710
NM_004877
NM_006789
NM_003037
NM_014312
NM_002309
NM_014845
NM_004435
NM_002651
NM_019110
NM_139284
NM_015224
NM_024034
NM_003480
NM_152945
NM_003587
NM_000169
NM_005093
NM_021139
NM_024027
NM_004757
NM_032583
NM_138771
NM_017855
NM_003902
NM_014749
NM_004843
NM_003476
NM_001632
NM_152275
NM_013345
NM_016348
NM_005393
NM_153022
NM_032859
NM_005122
NM_003406
NM_181789
NM_015560
NM_005531
NM_012099
NM_005213
NM_014289
NM_006172
NM_000228
NM_024110
NM_006072
NM_019103
NM_014309
NM_153697
NM_005956
NM_031481
NM_014938
NM_006828
NM_005589
NM_145172
NM_153610
NM_000594
NM_014173
NM_152467
NM_133375
NM_014380
NM_000575
NM_080625
NM_016616
NM_152284
NM_033516
NM_001169
NM_020898
NM_032963
NM_004876
NM_153252
NM_006503
NM_144590
NM_018074
NM_024526
NM_025026
NM_002273
NM_002012
NM_177964
NM_152262
NM_004248
NM_001978
NM_145204
NM_138316
NM_138787
NM_015666
NM_012212
NM_000582
NM_016400
NM_006707
NM_033345
NM_006807
NM_002373
NM_152519
NM_001690
NM_000669
NM_021934
NM_173466
NM_024528
NM_033083
NM_152899
NM_000396
NM_001282
NM_133496
NM_006272
NM_017644
NM_019104
NM_000125
NM_022901
NM_022783
NM_002249
NM_005041
NM_002217
NM_003471
NM_005279
NM_006203
NM_024719
NM_033409
NM_002045
NM_173797
NM_000921
NM_015481
NM_005734
NM_007235
NM_004861
NM_017726
NM_004987
NM_014331
NM_020482
NM_014306
NM_006933
NM_006183
NM_018027
NM_016436
NM_002761
NM_080388
NM_016426
NM_001502
NM_003465
NM_006533
NM_015162
NM_002594
NM_007259
NM_006889
NM_130782
NM_016154
NM_138278
NM_003778
NM_017599
NM_025205
NM_054111
NM_002426
NM_000806
NM_003808
NM_004132
NM_001251
NM_003069
NM_017750
NM_002922
NM_018674
NM_013250
NM_020235
NM_004105
NM_032636
NM_018132
NM_005130
NM_012181
NM_015450
NM_002838
NM_003410
NM_024901
NM_014316
NM_032214
NM_006843
NM_001231
NM_005265
NM_004317
NM_020922
NM_002345
NM_001734
NM_138817
NM_032472
NM_016264
NM_003787
NM_004107
NM_018265
NM_004367
NM_017741
NM_006085
NM_018122
NM_015317
NM_015278
NM_005449
NM_032546
NM_139058
NM_018927
NM_152349
NM_020866
NM_006160
NM_003193
NM_181775
NM_014477
NM_007272
NM_021616
NM_001924
NM_012202
NM_002073
NM_003120
NM_004941
NM_178176
NM_021156
NM_021957
NM_000930
NM_006672
NM_032036
NM_003625
NM_005491
NM_138768
NM_006995
NM_015122
NM_020799
NM_001504
NM_004000
NM_014467
NM_006346
NM_058242
NM_002178
NM_000042
NM_173728
NM_025144
NM_000255
NM_003006
NM_013450
NM_030924
NM_005648
NM_004954
NM_152778
NM_014699
NM_000198
NM_032581
NM_153691
NM_018200
NM_152264
NM_024660
NM_173698
NM_052862
NM_033396
NM_004355
NM_033647
NM_001647
NM_032505
NM_032377
NM_005822
NM_147194
NM_014961
NM_005301
NM_000349
NM_032379
NM_016300
NM_000397
NM_025076
NM_145062
NM_003126
NM_033397
NM_031464
NM_024715
NM_017755
NM_152499
NM_145080
NM_007361
NM_001439
NM_025197
NM_138442
NM_017555
NM_003820
NM_173658
NM_018250
NM_139175
NM_006103
NM_015029
NM_001056
NM_005417
NM_025027
NM_030649
NM_022048
NM_000577
NM_024969
NM_006287
NM_017678
NM_006278
NM_145250
NM_181786
NM_000102
NM_015043
NM_016511
NM_031474
NM_003281
NM_018970
NM_006025
NM_004939
NM_148675
NM_013281
NM_005565
NM_012452
NM_016516
NM_018932
NM_002985
NM_152689
NM_001710
NM_000319
NM_022111
NM_003114
NM_014220
NM_020772
NM_152543
NM_012436
NM_003243
NM_003188
NM_006107
NM_001353
NM_005104
NM_002294
NM_001752
NM_080657
NM_006257
NM_005562
NM_020677
NM_001331
NM_000816
NM_000130
NM_000239
NM_020190
NM_004751
NM_152649
NM_032649
NM_153029
NM_002298
NM_021925
NM_181718
NM_033440
NM_001124
NM_144567
NM_033086
NM_001771
NM_000883
NM_005896
NM_004749
NM_005031
NM_013346
NM_003679
NM_018999
NM_030793
NM_003893
NM_033049
NM_138819
NM_032567
NM_005834
NM_004106
NM_024052
NM_022661
NM_015927
NM_000462
NM_024785
NM_005946
NM_052933
NM_014591
NM_001712
NM_152278
NM_014233
NM_014772
NM_002634
NM_014424
NM_144612
NM_006808
NM_020474
NM_018183
NM_002562
NM_002818
NM_001655
NM_003641
NM_005672
NM_031290
NM_017773
NM_133265
NM_000848
NM_004956
NM_024087
NM_000662
NM_003225
NM_006691
NM_022064
NM_032782
NM_145753
NM_002659
NM_021073
NM_182495
NM_005925
NM_018099
NM_182755
NM_004982
NM_012426
NM_016337
NM_013258
NM_005021
NM_030968
NM_152395
NM_002877
NM_016364
NM_001765
NM_030766
NM_018400
NM_018034
NM_176791
NM_015872
NM_031491
NM_017852
NM_005040
NM_002151
NM_002476
NM_005074
NM_003313
NM_003979
NM_006163
NM_004042
NM_153711
NM_005980
NM_015910
NM_003613
NM_138412
NM_013353
NM_002742
NM_001386
NM_006642
NM_005496
NM_080658
NM_002664
NM_145305
NM_012180
NM_004842
NM_153336
NM_138448
NM_001305
NM_138698
NM_152834
NM_175921
NM_152493
NM_032899
NM_000458
NM_005957
NM_004527
NM_014479
NM_015153
NM_031208
NM_152672
NM_152553
NM_030621
NM_022462
NM_018907
NM_000300
NM_018646
NM_001928
NM_024885
NM_014668
NM_002496
NM_006308
NM_002896
NM_000757
NM_033128
NM_178122
NM_145252
NM_006931
NM_005274
NM_152291
NM_005824
NM_004433
NM_020132
NM_000675
NM_152772
NM_006586
NM_080731
NM_003526
NM_002519
NM_153819
NM_002644
NM_001790
NM_000548
NM_003872
NM_152729
NM_000150
NM_172251
NM_152793
NM_004143
NM_012406
NM_020219
NM_017757
NM_145170
NM_022473
NM_173503
NM_004425
NM_017737
NM_030661
NM_002283
NM_002432
NM_030787
NM_024541
NM_144640
NM_138413
NM_016068
NM_001872
NM_004491
NM_001547
NM_145702
NM_000176
NM_133494
NM_006626
NM_004320
NM_000936
NM_018168
NM_181724
NM_030929
NM_002580
NM_003086
NM_004163
NM_020194
NM_017752
NM_004079
NM_006866
NM_000971
NM_004693
NM_005356
NM_002569
NM_000673
NM_012191
NM_152633
NM_024753
NM_003716
NM_004184
NM_020672
NM_000049
NM_018936
NM_000759
NM_032489
NM_000699
NM_003282
NM_006137
NM_004446
NM_003780
NM_003937
NM_004377
NM_138456
NM_018938
NM_022144
NM_001029
NM_152334
NM_024952
NM_001061
NM_003064
NM_003167
NM_033401
NM_024946
NM_006526
NM_005497
NM_182558
NM_033204
NM_000773
NM_138801
NM_020245
NM_030788
NM_020318
NM_017888
NM_021817
NM_018921
NM_032452
NM_006536
NM_000024
NM_002771
NM_000732
NM_003194
NM_021800
NM_004636
NM_032900
NM_144681
NM_005657
NM_014324
NM_032829
NM_016321
NM_002624
NM_003930
NM_022481
NM_178546
NM_000452
NM_030776
NM_004753
NM_172369
NM_012296
NM_032320
NM_001900
NM_153687
NM_018418
NM_007217
NM_005019
NM_022091
NM_002991
NM_006399
NM_018179
NM_032040
NM_182980
NM_004730
NM_021634
NM_002463
NM_006375
NM_020193
NM_052971
NM_138809
NM_014402
NM_001417
NM_016249
NM_025048
NM_001487
NM_000359
NM_005731
NM_023914
NM_000118
NM_006917
NM_005420
NM_023924
NM_018915
NM_005639
NM_001612
NM_017934
NM_000244
NM_003332
NM_000964
NM_024769
NM_005641
NM_002675
NM_182493
NM_000374
NM_002599
NM_001343
NM_012276
NM_000417
NM_004460
NM_000220
NM_012128
NM_017970
NM_018723
NM_006837
NM_002192
NM_031299
NM_005379
NM_006240
NM_005410
NM_000354
NM_000079
NM_031217
NM_001125
NM_005323
NM_017806
NM_020674
NM_001443
NM_004062
NM_006434
NM_002009
NM_000353
NM_178525
NM_006777
NM_005282
NM_031219
NM_015917
NM_000023
NM_002361
NM_002044
NM_001268
NM_023018
NM_021637
NM_003349
NM_032600
NM_182691
NM_000691
NM_178483
NM_006573
NM_004436
NM_172250
NM_006539
NM_152396
NM_025150
NM_000120
NM_005094
NM_004004
NM_014738
NM_005795
NM_001770
NM_006105
NM_002308
NM_018996
NM_152320
NM_002216
NM_015978
NM_003247
NM_001889
NM_178569
NM_003657
NM_022917
NM_007086
NM_006019
NM_017720
NM_016613
NM_005658
NM_002087
NM_032855
NM_138786
NM_000790
NM_001150
NM_006017
NM_033130
NM_015346
NM_020991
NM_024702
NM_032806
NM_001631
NM_001723
NM_015644
NM_007267
NM_173086
NM_012214
NM_016156
NM_005123
NM_001033
NM_014508
NM_002873
NM_006840
NM_003947
NM_000914
NM_016406
NM_023073
NM_020633
NM_024575
NM_014488
NM_015589
NM_002989
NM_001460
NM_004513
NM_022761
NM_145345
NM_000410
NM_014352
NM_022825
NM_001615
NM_152404
NM_006858
NM_182626
NM_006624
NM_033177
NM_022369
NM_006309
NM_003319
NM_004296
NM_002610
NM_005821
NM_031941
NM_018320
NM_006344
NM_173559
NM_007101
NM_016260
NM_012098
NM_174944
NM_014260
NM_006403
NM_014474
NM_002782
NM_139177
NM_002652
NM_004832
NM_017975
NM_005205
NM_018286
NM_001038
NM_017908
NM_145014
NM_001759
NM_002614
NM_003746
NM_006198
NM_018437
NM_014677
NM_153034
NM_006934
NM_004175
NM_004110
NM_022785
NM_006229
NM_005733
NM_012343
NM_032738
NM_003950
NM_004288
NM_021783
NM_176782
NM_005538
NM_053006
NM_153370
NM_173821
NM_023915
NM_002290
NM_015534
NM_004389
NM_001289
NM_032149
NM_001781
NM_000595
NM_001293
NM_005814
NM_005504
NM_006853
NM_152618
NM_144721
NM_006217
NM_032870
NM_018370
NM_001750
NM_153236
NM_025092
NM_002801
NM_014790
NM_016369
NM_006974
NM_152449
NM_001490
NM_058180
NM_175918
NM_003678
NM_173794
NM_012466
NM_052953
NM_030773
NM_006298
NM_013279
NM_015492
NM_000826
NM_016359
NM_021250
NM_031936
NM_003125
NM_014748
NM_016150
NM_000559
NM_001131
NM_004512
NM_024790
NM_022068
NM_016261
NM_024657
NM_005127
NM_000781
NM_000631
NM_178160
NM_178859
NM_018553
NM_004482
NM_178127
NM_153216
NM_003881
NM_003039
NM_007175
NM_024629
NM_000495
NM_004683
NM_080603
NM_003409
NM_005248
NM_004376
NM_021082
NM_014799
NM_014759
NM_024628
NM_152643
NM_020236
NM_003951
NM_020843
NM_002990
NM_012411
NM_000106
NM_015384
NM_004853
NM_003760
NM_014442
NM_000014
NM_017948
NM_022133
NM_005139
NM_006678
NM_017662
NM_020947
NM_001074
NM_003797
NM_001828
NM_030945
NM_024641
NM_001763
NM_007331
NM_014878
NM_024608
NM_005676
NM_020662
NM_001561
NM_003252
NM_182534
NM_000846
NM_004617
NM_014311
NM_003389
NM_017993
NM_000041
NM_015535
NM_031207
NM_000607
NM_004772
NM_016129
NM_000055
NM_004721
NM_017717
NM_001526
NM_005332
NM_182575
NM_020775
NM_144648
NM_005468
NM_019617
NM_002003
NM_019105
NM_024794
NM_003420
NM_014959
NM_001882
NM_002465
NM_000031
NM_000486
NM_173653
NM_000131
NM_012450
NM_003128
NM_021160
NM_002455
NM_004310
NM_006184
NM_001058
NM_018105
NM_021996
NM_002753
NM_024762
NM_031438
NM_000029
NM_014395
NM_013439
NM_000800
NM_000565
NM_080861
NM_021016
NM_182490
NM_024898
NM_015642
NM_006670
NM_020347
NM_000184
NM_003152
NM_000204
NM_016078
NM_024935
NM_000341
NM_170754
NM_015039
NM_003975
NM_080665
NM_006910
NM_005532
NM_054114
NM_032271
NM_014428
NM_003845
NM_007115
NM_080828
NM_014299
NM_000103
NM_015916
NM_024954
NM_018120
NM_032029
NM_005014
NM_030763
NM_002534
NM_182974
NM_002621
NM_018538
NM_024726
NM_006748
NM_020433
NM_014014
NM_020169
NM_030570
NM_014007
NM_133476
NM_015886
NM_004432
NM_006556
NM_004746
NM_014753
NM_000584
NM_012397
NM_001716
NM_018913
NM_004094
NM_024768
NM_019894
NM_001065
NM_139243
NM_000364
NM_003724
NM_006623
NM_174912
NM_001032
NM_181537
NM_013447
NM_178121
NM_006149
NM_018344
NM_182760
NM_016145
NM_002543
NM_006175
NM_017885
NM_003622
NM_133491
NM_007109
NM_012395
NM_001292
NM_001832
NM_152733
NM_145291
NM_001562
NM_005827
NM_005869
NM_139018
NM_003437
NM_032878
NM_000900
NM_004520
NM_023944
NM_024107
NM_006439
NM_175737
NM_016352
NM_024600
NM_152673
NM_002083
NM_005546
NM_015435
NM_005528
NM_013292
NM_000211
NM_001782
NM_019618
NM_138735
NM_024711
NM_014890
NM_013385
NM_018073
NM_014271
NM_144712
NM_000227
NM_014373
NM_032554
NM_006551
NM_152730
NM_000578
NM_000873
NM_002093
NM_018917
NM_015864
NM_001715
NM_003833
NM_052941
NM_024721
NM_002421
NM_015400
NM_006413
NM_052931
NM_152722
NM_018848
NM_003501
NM_014639
NM_004881
NM_003725
NM_030955
NM_025115
NM_021048
NM_004643
NM_017680
NM_015336
NM_018231
NM_020408
NM_003576
NM_020213
NM_022141
NM_018301
NM_178826
NM_001899
NM_000919
NM_138437
NM_017767
NM_000840
NM_014491
NM_152287
NM_004889
NM_002422
NM_032102
NM_144587
NM_016588
NM_000129
NM_014057
NM_018384
NM_000339
NM_033085
NM_005337
NM_032562
NM_175617
NM_004146
NM_001117
NM_020140
NM_004509
NM_003023
NM_021044
NM_004487
NM_170776
NM_005007
NM_182536
NM_030956
NM_173851
NM_000415
NM_015677
NM_004995
NM_018965
NM_052888
NM_080604
NM_012347
NM_005668
NM_014078
NM_003335
NM_001271
NM_002948
NM_014620
NM_018046
NM_015136
NM_004363
NM_006640
NM_000332
NM_017731
NM_000149
NM_005424
NM_020548
NM_014646
NM_181643
NM_145053
NM_001843
NM_002622
NM_002221
NM_005425
NM_005989
NM_005924
NM_014935
NM_024780
NM_002013
NM_019027
NM_014480
NM_016187
NM_001083
NM_033439
NM_017493
NM_019055
NM_030627
NM_000709
NM_000261
NM_005142
NM_004236
NM_016608
NM_173855
NM_152453
NM_021796
NM_152456
NM_005996
NM_152322
NM_080666
NM_002927
NM_000793
NM_024520
NM_003512
NM_003743
NM_152709
NM_015513
NM_003087
NM_007194
NM_138569
NM_024637
NM_182563
NM_006063
NM_003008
NM_002271
NM_144685
NM_152635
NM_002831
NM_007062
NM_005682
NM_000724
NM_019119
NM_022469
NM_003477
NM_004126
NM_020663
NM_021181
NM_015430
NM_145021
NM_052949
NM_175887
NM_000372
NM_017711
NM_005727
NM_024296
NM_018389
NM_005747
NM_181506
NM_016527
NM_005552
NM_012309
NM_182525
NM_152408
NM_020524
NM_152787
NM_016479
NM_022734
NM_014780
NM_144670
NM_000236
NM_000792
NM_001907
NM_016557
NM_000050
NM_003543
NM_014849
NM_031289
NM_000727
NM_006206
NM_015990
NM_144585
NM_000182
NM_024310
NM_001879
NM_007341
NM_018148
NM_022156
NM_004561
NM_175734
NM_023010
NM_025058
NM_025041
NM_021988
NM_004342
NM_015915
NM_024563
NM_173806
NM_005414
NM_003278
NM_173476
NM_000032
NM_174887
NM_014516
NM_018271
NM_002315
NM_001920
NM_005621
NM_031924
NM_004037
NM_003262
NM_002566
NM_001337
NM_000924
NM_015936
NM_000533
NM_002256
NM_005768
NM_019644
NM_152318
NM_182530
NM_018672
NM_001725
NM_017637
NM_007029
NM_014177
NM_080827
NM_173518
NM_019109
NM_002756
NM_002544
NM_012235
NM_176821
NM_052866
NM_152434
NM_173803
NM_032895
NM_012168
NM_000089
NM_000624
NM_017928
NM_173481
NM_012076
NM_016175
NM_006404
NM_024893
NM_016119
NM_001041
NM_080671
NM_024345
NM_024922
NM_002209
NM_003956
NM_000779
NM_002313
NM_003366
NM_006963
NM_006408
NM_002128
NM_145287
NM_003578
NM_004577
NM_007036
NM_004381
NM_032047
NM_152504
NM_013362
NM_002825
NM_003238
NM_014365
NM_144778
NM_016824
NM_002774
NM_002884
NM_005349
NM_002167
NM_000070
NM_004913
NM_007243
NM_000616
NM_004951
NM_016648
NM_017625
NM_017904
NM_018607
NM_003803
NM_024588
NM_005158
NM_002851
NM_004001
NM_024700
NM_025207
NM_000362
NM_003387
NM_017790
NM_032427
NM_015313
NM_022060
NM_002872
NM_006638
NM_014174
NM_032547
NM_000192
NM_006790
NM_025057
NM_020147
NM_144631
NM_000868
NM_002022
NM_024897
NM_014744
NM_014495
NM_153020
NM_033375
NM_018107
NM_002063
NM_007047
NM_032487
NM_003102
NM_000500
NM_017794
NM_001885
NM_144723
NM_138355
NM_004371
NM_018920
NM_000111
NM_020130
NM_181871
NM_000072
NM_000433
NM_005135
NM_005481
NM_016180
NM_020117
NM_014568
NM_003634
NM_024806
NM_015018
NM_144582
NM_003151
NM_139241
NM_004271
NM_024941
NM_020384
NM_000593
NM_005141
NM_024571
NM_005813
NM_000802
NM_173847
NM_004050
NM_024864
NM_144962
NM_178556
NM_015078
NM_018657
NM_018931
NM_001898
NM_022836
NM_144774
NM_002898
NM_007177
NM_024506
NM_058172
NM_003190
NM_003856
NM_173536
NM_022769
NM_004895
NM_002752
NM_152625
NM_145256
NM_031898
NM_016083
NM_016267
NM_031433
NM_022349
NM_006321
NM_003568
NM_002645
NM_003946
NM_006435
NM_001869
NM_003022
NM_005042
NM_017611
NM_052890
NM_024698
NM_153234
NM_004254
NM_003057
NM_004102
NM_016113
NM_032578
NM_182500
NM_001415
NM_003372
NM_181647
NM_178831
NM_025240
NM_002670
NM_001148
NM_021939
NM_000888
NM_014425
NM_033016
NM_024943
NM_006507
NM_006821
NM_006294
NM_080610
NM_005567
NM_020423
NM_012141
NM_002727
NM_018371
NM_005099
NM_000813
NM_182795
NM_017708
NM_003449
NM_005534
NM_002489
NM_032728
NM_173082
NM_031453
NM_002578
NM_032293
NM_004120
NM_031949
NM_001863
NM_001784
NM_030664
NM_016533
NM_022648
NM_152611
NM_005423
NM_144607
NM_018530
NM_030786
NM_032726
NM_014332
NM_001182
NM_024493
NM_020439
NM_018067
NM_016234
NM_017647
NM_024774
NM_001133
NM_001099
NM_001959
NM_003153
NM_007152
NM_007021
NM_003735
NM_006905
NM_031900
NM_080745
NM_014909
NM_016848
NM_021958
NM_007244
NM_004336
NM_001623
NM_001317
NM_173632
NM_004213
NM_004253
NM_005554
NM_130769
NM_006061
NM_022135
NM_173810
NM_007261
NM_052947
NM_000600
NM_022449
NM_002832
NM_003154
NM_022132
NM_000098
NM_002225
NM_006697
NM_006800
NM_005396
NM_007155
NM_018199
NM_018961
NM_003046
NM_021137
NM_152830
NM_015046
NM_012155
NM_152550
NM_033208
NM_001868
NM_005155
NM_007008
NM_145013
NM_004244
NM_001774
NM_001937
NM_003617
NM_006567
NM_020226
NM_000526
NM_014161
NM_024507
NM_018901
NM_006816
NM_003608
NM_018940
NM_003445
NM_138733
NM_021950
NM_144595
NM_032499
NM_018380
NM_002339
NM_001141
NM_000611
NM_017826
NM_144629
NM_016046
NM_033515
NM_024993
NM_000371
NM_017429
NM_000954
NM_004335
NM_003866
NM_018436
NM_003709
NM_173828
NM_012460
NM_144722
NM_016303
NM_144633
NM_001911
NM_000830
NM_021728
NM_003518
NM_032044
NM_007106
NM_002649
NM_152281
NM_031218
NM_152670
NM_007055
NM_015911
NM_001783
NM_033030
NM_004633
NM_024120
NM_033438
NM_178435
NM_021210
NM_006897
NM_005061
NM_006581
NM_007264
NM_003211
NM_002677
NM_000338
NM_182794
NM_003400
NM_014270
NM_015981
NM_016291
NM_001185
NM_003630
NM_001831
NM_020761
NM_005988
NM_025217
NM_020178
NM_005097
NM_002996
NM_004224
NM_003822
NM_020313
NM_014600
NM_000689
NM_014932
NM_021133
NM_173652
NM_005773
NM_001607
NM_004684
NM_014077
NM_004059
NM_020478
NM_021258
NM_000705
NM_001639
NM_002389
NM_006781
NM_000457
NM_014141
NM_002031
NM_003713
NM_002042
NM_021975
NM_024638
NM_032148
NM_017893
NM_032603
NM_007180
NM_001778
NM_012445
NM_139168
NM_152662
NM_016275
NM_014579
NM_004641
NM_022164
NM_013448
NM_018334
NM_002848
NM_000073
NM_024722
NM_007158
NM_019100
NM_003266
NM_005533
NM_015208
NM_020727
NM_177551
NM_003877
NM_032828
NM_175054
NM_000770
NM_152481
NM_032596
NM_000327
NM_030893
NM_007052
NM_022355
NM_016586
NM_173825
NM_006851
NM_017442
NM_018124
NM_006120
NM_012127
NM_022840
NM_002630
NM_014569
NM_152385
NM_006452
NM_002776
NM_018900
NM_004576
NM_133473
NM_002227
NM_152315
NM_032634
NM_012126
NM_153343
NM_021224
NM_020973
NM_004294
NM_017831
NM_019112
NM_004369
NM_052838
NM_015545
NM_018058
NM_004338
NM_006549
NM_153265
NM_152781
NM_152466
NM_000613
NM_173492
NM_054029
NM_015918
NM_020997
NM_000047
NM_001557
NM_005906
NM_033191
NM_057176
NM_017753
NM_030795
NM_002773
NM_017654
NM_007351
NM_005564
NM_003739
NM_003118
NM_024708
NM_000488
NM_052938
NM_003889
NM_006631
NM_005609
NM_030775
NM_032484
NM_013282
NM_005708
NM_000077
NM_178120
NM_004588
NM_016245
NM_018203
NM_001224
NM_032819
NM_182541
NM_002228
NM_005211
NM_000432
NM_178540
NM_016381
NM_001637
NM_001215
NM_173553
NM_014629
NM_002164
NM_000808
NM_017415
NM_031471
NM_001692
NM_014925
NM_007114
NM_018129
NM_001795
NM_003944
NM_002498
NM_000853
NM_014461
NM_017460
NM_017697
NM_014338
NM_014048
NM_016388
NM_013267
NM_004780
NM_000065
NM_002769
NM_001815
NM_015515
NM_018342
NM_021009
NM_002883
NM_002965
NM_017787
NM_003522
NM_015166
NM_024873
NM_032522
NM_017786
NM_152412
NM_002153
NM_001114
NM_014929
NM_144697
NM_152392
NM_033127
NM_016546
NM_017925
NM_005518
NM_004387
NM_000248
NM_007049
NM_004733
NM_002159
NM_025138
NM_017847
NM_001188
NM_022444
NM_005831
NM_030920
NM_002593
NM_004758
NM_017721
NM_024717
NM_030907
NM_003029
NM_173809
NM_013341
NM_020376
NM_182538
NM_033543
NM_004457
NM_001299
NM_014441
NM_018115
NM_138458
NM_024730
NM_152694
NM_024061
NM_004767
NM_014795
NM_017694
NM_005527
NM_001050
NM_001206
NM_000107
NM_033548
NM_002931
NM_002443
NM_021819
NM_012275
NM_024967
NM_004469
NM_153364
NM_016174
NM_015409
NM_007048
NM_021649
NM_012101
NM_012069
NM_005701
NM_004790
NM_005276
NM_021648
NM_176888
NM_015100
NM_152525
NM_001465
NM_002300
NM_002868
NM_145015
NM_000627
NM_000540
NM_002488
NM_005472
NM_020654
NM_030594
NM_014821
NM_019056
NM_024649
NM_013308
NM_018165
NM_013441
NM_001276
NM_016459
NM_173830
NM_032558
NM_000965
NM_032357
NM_001807
NM_007166
NM_018128
NM_033207
NM_018256
NM_004900
NM_017534
NM_017584
NM_016077
NM_018653
NM_002242
NM_015909
NM_022478
NM_000422
NM_032872
NM_005576
NM_018929
NM_001054
NM_006902
NM_018847
NM_152725
NM_030939
NM_002763
NM_020748
NM_032192
NM_006922
NM_000634
NM_004740
NM_001264
NM_014463
NM_032213
NM_000329
NM_005985
NM_000583
NM_031954
NM_001135
NM_018149
NM_021230
NM_152539
NM_016401
NM_017549
NM_015386
NM_031452
NM_006165
NM_006335
NM_020528
NM_172070
NM_018379
NM_032233
NM_016061
NM_152698
NM_000392
NM_000393
NM_015849
NM_016599
NM_007063
NM_004440
NM_017759
NM_022074
NM_024783
NM_172345
NM_013251
NM_020345
NM_015693
NM_003451
NM_000506
NM_000827
NM_174892
NM_054110
NM_003392
NM_181719
NM_031911
NM_017860
NM_152590
NM_182607
NM_015533
NM_138706
NM_016467
NM_053056
NM_016276
NM_182579
NM_003307
NM_005495
NM_005863
NM_000909
NM_033056
NM_033101
NM_001491
NM_021827
NM_014020
NM_004328
NM_005872
NM_021804
NM_018327
NM_000626
NM_032046
NM_002023
NM_018509
NM_017692
NM_000043
NM_000985
NM_015527
NM_153257
NM_014407
NM_002731
NM_016534
NM_001871
NM_178516
NM_005622
NM_001939
NM_020387
NM_000941
NM_017906
NM_006209
NM_020845
NM_144714
NM_024626
NM_016050
NM_024492
NM_000447
NM_032042
NM_013361
NM_001166
NM_018977
NM_005588
NM_003254
NM_032709
NM_138796
NM_001652
NM_175571
NM_005433
NM_145914
NM_017660
NM_005309
NM_001288
NM_006169
NM_015687
NM_003773
NM_000599
NM_014663
NM_138396
NM_021173
NM_130898
NM_032145
NM_015236
NM_002338
NM_001881
NM_014954
NM_015143
NM_004673
NM_002783
NM_173558
NM_014879
NM_005942
NM_016565
NM_018098
NM_013269
NM_003783
NM_000591
NM_005691
NM_003302
NM_017886
NM_001380
NM_178229
NM_003805
NM_016242
NM_013314
NM_007127
NM_006662
NM_001724
NM_030652
NM_022129
NM_017422
NM_018141
NM_000207
NM_012338
NM_017424
NM_002640
NM_020177
NM_020139
NM_021131
NM_018447
NM_005755
NM_018299
NM_000530
NM_033413
NM_018713
NM_012392
NM_015690
NM_007110
NM_000756
NM_002770
NM_001611
NM_000933
NM_144674
NM_005545
NM_004640
NM_018053
NM_007185
NM_006475
NM_005763
NM_000928
NM_000785
NM_178835
NM_024021
NM_138397
NM_013274
NM_000258
NM_014265
NM_024553
NM_005965
NM_003223
NM_001082
NM_003728
NM_032787
NM_004274
NM_005916
NM_014881
NM_017481
NM_182597
NM_025267
NM_004851
NM_014176
NM_000015
NM_002728
NM_014718
NM_002053
NM_006084
NM_174927
NM_024741
NM_019010
NM_015285
NM_002121
NM_005476
NM_002469
NM_006495
NM_002413
NM_031920
NM_004848
NM_024106
NM_024556
NM_000677
NM_006687
NM_021785
NM_000570
NM_006032
NM_003110
NM_032606
NM_173551
NM_002127
NM_000063
NM_005246
NM_173622
NM_033328
NM_024744
NM_080744
NM_005786
NM_005418
NM_022474
NM_005780
NM_175739
NM_152271
NM_002437
NM_001856
NM_032037
NM_002064
NM_002909
NM_018315
NM_024861
NM_012330
NM_021969
NM_024810
NM_018079
NM_152589
NM_019591
NM_002947
NM_018682
NM_000337
NM_016178
NM_006608
NM_005181
NM_006823
NM_173826
NM_021830
NM_005291
NM_138423
NM_032369
NM_021004
NM_002933
NM_000844
NM_005297
NM_022154
NM_000351
NM_152393
NM_015547
NM_000546
NM_004968
NM_130463
NM_030774
NM_012385
NM_003680
NM_003063
NM_002292
NM_024633
NM_003361
NM_001518
NM_152588
NM_152757
NM_021945
NM_003915
NM_000998
NM_001875
NM_003217
NM_005452
NM_003974
NM_003879
NM_032368
NM_138970
NM_001093
NM_024579
NM_000566
NM_153233
NM_000186
NM_000975
NM_005060
NM_021183
NM_053043
NM_014023
NM_022367
NM_024743
NM_003823
NM_024920
NM_153208
NM_024808
NM_002762
NM_000576
NM_000537
NM_021063
NM_001721
NM_153204
NM_144649
NM_033122
NM_024784
NM_022492
NM_012473
NM_021175
NM_000829
NM_015669
NM_024712
NM_001803
NM_000621
NM_004479
NM_002725
NM_003430
NM_003284
NM_018330
NM_017883
NM_017688
NM_000038
NM_000304
NM_021197
NM_144627
NM_000581
NM_014437
NM_003084
NM_002429
NM_004665
NM_025114
NM_003921
NM_021238
NM_152358
NM_015129
NM_002425
NM_000355
NM_014376
NM_031276
NM_001824
NM_002419
NM_014805
NM_000733
NM_004489
NM_001988
NM_030916
NM_002218
NM_017987
NM_002036
NM_004183
NM_000601
NM_016518
NM_022347
NM_001258
NM_013400
NM_004930
NM_002971
NM_001242
NM_138419
NM_020859
NM_152507
NM_006505
NM_003976
NM_000895
NM_001549
NM_138373
NM_001501
NM_153217
NM_152350
NM_003399
NM_025030
NM_003121
NM_052944
NM_003761
NM_018178
NM_006682
NM_022453
NM_012153
NM_000700
NM_003452
NM_000856
NM_014554
NM_024050
NM_002639
NM_000947
NM_000449
NM_000299
NM_182910
NM_005938
NM_001756
NM_001656
NM_033389
NM_018480
NM_025222
NM_144707
NM_006074
NM_001257
NM_005615
NM_000165
NM_015234
NM_152547
NM_033214
NM_001633
NM_001772
NM_004166
NM_173471
NM_012408
NM_001296
NM_003455
NM_004301
NM_005116
NM_024903
NM_006686
NM_005693
NM_080672
NM_001286
NM_145280
NM_006991
NM_030629
NM_006073
NM_004221
NM_030641
NM_182625
NM_021080
NM_015158
NM_018009
NM_021964
NM_002803
NM_004974
NM_145028
NM_002305
NM_001230
NM_019000
NM_021052
NM_005516
NM_147127
NM_014033
NM_006847
NM_007028
NM_178558
NM_004275
NM_032360
NM_000509
NM_005710
NM_007112
NM_182936
NM_020409
NM_002410
NM_002456
NM_001555
NM_144610
NM_004054
NM_052926
NM_002473
NM_000623
NM_020369
NM_005833
NM_020661
NM_181534
NM_032292
NM_032267
NM_000200
NM_024755
NM_016057
NM_007044
NM_030820
NM_152270
NM_024068
NM_024509
NM_017946
NM_000363
NM_018990
NM_138441
NM_153333
NM_001228
NM_016157
NM_130902
NM_007359
NM_002433
NM_152908
NM_014827
NM_002581
NM_014396
NM_005409
NM_003280
NM_001354
NM_174896
NM_152459
NM_024009
NM_153362
NM_005873
NM_002123
NM_007281
NM_019049
NM_014707
NM_004862
NM_001134
NM_015070
NM_022034
NM_003629
NM_003052
NM_173675
NM_020381
NM_001423
NM_139178
NM_006893
NM_152279
NM_152748
NM_032587
NM_000640
NM_007372
NM_003734
NM_018484
NM_153377
NM_000812
NM_138777
NM_001541
NM_016071
NM_007360
NM_024048
NM_033554
NM_031892
NM_005671
NM_019025
NM_006065
NM_018317
NM_012134
NM_002341
NM_019081
NM_003240
NM_004137
NM_000862
NM_017580
NM_022753
NM_015980
NM_025107
NM_001986
NM_014850
NM_022841
NM_004591
NM_024635
NM_080676
NM_002591
NM_058173
NM_022340
NM_000235
NM_000153
NM_002781
NM_022788
NM_016615
NM_021810
NM_020133
NM_018651
NM_000552
NM_020924
NM_000638
NM_004719
NM_005075
NM_015477
NM_017594
NM_182801
NM_002386
NM_012108
NM_000157
NM_020665
NM_145202
NM_133637
NM_006987
NM_018415
NM_020344
NM_022045
NM_003948
NM_024917
NM_003251
NM_003843
NM_144968
NM_018986
NM_000828
NM_031288
NM_005036
NM_006088
NM_002021
NM_000231
NM_152577
NM_017923
NM_014756
NM_013266
NM_002982
NM_032664
NM_000695
NM_025098
NM_025233
NM_015461
NM_018169
NM_152792
NM_001245
NM_021007
NM_001146
NM_015429
NM_005232
NM_004953
NM_032588
NM_004904
NM_001147
NM_022058
NM_014656
NM_002789
NM_022495
NM_003186
NM_173530
NM_002150
NM_152697
NM_012074
NM_002404
NM_024043
NM_012190
NM_001393
NM_002850
NM_014343
NM_002160
NM_001364
NM_012271
NM_024546
NM_005490
NM_032644
NM_001122
NM_013368
NM_016609
NM_032496
NM_017556
NM_021027
NM_000702
NM_005161
NM_152592
NM_001697
NM_024953
NM_003113
NM_031435
NM_004657
NM_025042
NM_032414
NM_145176
NM_005191
NM_017957
NM_018485
NM_032933
NM_006645
NM_007250
NM_032043
NM_021952
NM_016279
NM_006144
NM_145911
NM_175736
NM_030944
NM_005368
NM_002310
NM_004406
NM_003636
NM_144580
NM_016032
NM_024718
NM_000674
NM_152771
NM_133264
NM_004083
NM_031285
NM_004272
NM_004360
NM_025227
NM_017941
NM_005185
NM_022568
NM_015931
NM_000951
NM_005402
NM_018414
NM_005891
NM_005764
NM_173661
NM_032770
NM_152443
NM_005931
NM_020406
NM_021223
NM_003341
NM_016626
NM_007077
NM_003804
NM_032622
NM_002416
NM_000663
NM_013378
NM_015507
NM_004973
NM_020815
NM_015633
NM_000751
NM_144573
NM_002343
NM_024659
NM_000257
NM_018238
NM_017781
NM_024583
NM_020961
NM_017956
NM_014494
NM_024697
NM_018025
NM_181776
NM_005838
NM_022052
NM_002477
NM_000949
NM_021797
NM_145248
NM_178019
NM_006890
NM_005835
NM_018052
NM_004867
NM_018906
NM_001944
NM_020854
NM_004241
NM_007122
NM_012242
NM_003456
NM_001864
NM_004988
NM_006156
NM_178553
NM_024804
NM_004557
NM_018217
NM_000429
NM_004688
NM_000978
NM_006314
NM_003829
NM_003001
NM_021201
NM_007348
NM_007349
NM_153338
NM_053005
NM_001078
NM_000952
NM_004297
NM_001091
NM_000403
NM_018684
NM_032041
NM_020690
NM_152548
NM_000668
NM_032735
NM_005511
NM_020978
NM_005797
NM_022758
NM_002002
NM_002054
NM_002994
NM_005416
NM_006762
NM_016391
NM_002925
NM_030925
NM_003847
NM_033046
NM_012268
NM_001179
NM_152483
NM_032682
NM_015621
NM_004187
NM_004580
NM_013244
NM_182549
NM_000716
NM_017581
NM_004261
NM_145045
NM_024874
NM_000897
NM_003070
NM_138375
NM_000672
NM_001322
NM_052884
NM_018310
NM_145064
NM_002920
NM_030813
NM_001613
NM_016619
NM_006499
NM_014391
NM_005975
NM_001954
NM_000035
NM_004890
NM_032807
NM_030634
NM_007286
NM_004503
NM_024669
NM_178565
NM_014450
NM_182613
NM_016216
NM_017684
NM_017675
NM_015865
NM_001738
NM_002243
NM_017864
NM_030769
NM_014465
NM_032152
NM_002250
NM_001508
NM_014349
NM_000096
NM_138387
NM_005971
NM_014140
NM_003032
NM_019023
NM_017656
NM_017789
NM_152373
NM_005428
NM_152604
NM_016205
NM_014782
NM_006417
NM_002475
NM_144994
NM_005175
NM_006811
NM_017799
NM_014682
NM_005335
NM_030807
NM_004994
NM_014364
NM_005794
NM_004597
