# Supplementary material for: Periodicity of SNP distribution around transcription start sites
Source: BMC Genomics. 2006 Apr 3;7:66. doi: 10.1186/1471-2164-7-66 (PMC1448210; doi:10.1186/1471-2164-7-66)
Supplement: Additional File 6 — Sequence around TSSs (Parts 2). Fasta formatted file containing the sequence from position -3,000 to +3,000 relative to TSS. [file 1471-2164-7-66-S6.gz]

Archive with 1 entries (1 files):
- hspromoter.tabv4.fas3000.unique_2
