# Supplementary material for: Periodicity of SNP distribution around transcription start sites
Source: BMC Genomics. 2006 Apr 3;7:66. doi: 10.1186/1471-2164-7-66 (PMC1448210; doi:10.1186/1471-2164-7-66)
Supplement: Additional File 7 — Accession numbers of the Reference Sequences and SNP information. List of the accession numbers of the 10,171 unique human mRNA Reference Sequences (NM ID) used to analyze the distribution of the SNP density in this study; includes the associated chromosome number, contig ID, position in contig, and SNP information from position -3,000 to +3,000 relative to TSSs (1 and 0 indicate hit and no-hit of validated SNP at each position, respectively) [file 1471-2164-7-66-S7.gz]

Archive with 1 entries (1 files):
- uniqueNMdbTSSv4.list.dbsnp_validBuild124raw
