# Supplementary material for: Periodicity of SNP distribution around transcription start sites
Source: BMC Genomics. 2006 Apr 3;7:66. doi: 10.1186/1471-2164-7-66 (PMC1448210; doi:10.1186/1471-2164-7-66)
Supplement: Additional File 8 — Matlab script and input files. The input files for Matlab script is a 2-column 6001-line table in ASCII format, in which the first and second columns represent the relative position to TSSs and the number of SNPs at each position, respectively. For nucleotide divergence, an additional third column represents the number of aligned sequences between the humans and chimpanzees at each position relative to TSSs. [file 1471-2164-7-66-S8.zip]

Archive with 13 entries (13 files):
- hspromoter.tabv4.fas3000.unique.CompChimpHumanTSSsummary_2gapNofilter
- hspromoter.tabv4.fas3000.unique.cpgout.list.dbsnp_validBuild124
- hspromoter.tabv4.fas3000.unique.cpgout.list_0.CompChimpHumanTSSsummary_2gapNofilter
- hspromoter.tabv4.fas3000.unique.cpgout.nolist.dbsnp_validBuild124
- hspromoter.tabv4.fas3000.unique.cpgout.nolist_0.CompChimpHumanTSSsummary_2gapNofilter
- PaperFig2panel.m
- meanRandom10171Hanning1024.txt
- meanRandom3842Hanning1024.txt
- meanRandom6329Hanning1024.txt
- stdRandom10171Hanning1024.txt
- stdRandom3842Hanning1024.txt
- stdRandom6329Hanning1024.txt
- uniqueNMdbTSSv4.list.dbsnp_validBuild124
