# Supplementary material for: Periodicity of SNP distribution around transcription start sites
Source: BMC Genomics. 2006 Apr 3;7:66. doi: 10.1186/1471-2164-7-66 (PMC1448210; doi:10.1186/1471-2164-7-66)
Supplement: Additional File 8 — Matlab script and input files. The input files for Matlab script is a 2-column 6001-line table in ASCII format, in which the first and second columns represent the relative position to TSSs and the number of SNPs at each position, respectively. For nucleotide divergence, an additional third column represents the number of aligned sequences between the humans and chimpanzees at each position relative to TSSs. [file 1471-2164-7-66-S8.zip › hspromoter.tabv4.fas3000.unique.CompChimpHumanTSSsummary_2gapNofilter]

-3000	37	2738
-2999	37	2779
-2998	20	2782
-2997	30	2787
-2996	17	2791
-2995	23	2808
-2994	30	2811
-2993	31	2816
-2992	33	2820
-2991	26	2825
-2990	22	2830
-2989	36	2833
-2988	25	2831
-2987	29	2831
-2986	30	2835
-2985	31	2837
-2984	31	2835
-2983	27	2839
-2982	23	2837
-2981	39	2840
-2980	36	2843
-2979	37	2846
-2978	32	2851
-2977	40	2856
-2976	36	2854
-2975	27	2854
-2974	38	2858
-2973	40	2858
-2972	44	2856
-2971	35	2859
-2970	24	2860
-2969	39	2859
-2968	29	2861
-2967	32	2858
-2966	27	2866
-2965	38	2864
-2964	40	2863
-2963	36	2865
-2962	29	2865
-2961	42	2869
-2960	31	2866
-2959	30	2867
-2958	31	2869
-2957	38	2871
-2956	33	2868
-2955	36	2870
-2954	33	2877
-2953	38	2878
-2952	37	2881
-2951	37	2881
-2950	37	2882
-2949	33	2885
-2948	37	2889
-2947	33	2888
-2946	46	2891
-2945	42	2891
-2944	32	2893
-2943	33	2893
-2942	34	2892
-2941	32	2893
-2940	24	2896
-2939	29	2895
-2938	31	2899
-2937	30	2903
-2936	35	2902
-2935	40	2902
-2934	29	2907
-2933	25	2906
-2932	29	2908
-2931	30	2907
-2930	33	2905
-2929	24	2908
-2928	30	2907
-2927	34	2911
-2926	44	2913
-2925	32	2918
-2924	28	2917
-2923	26	2917
-2922	34	2926
-2921	34	2928
-2920	37	2931
-2919	46	2934
-2918	55	2934
-2917	43	2935
-2916	38	2935
-2915	32	2934
-2914	26	2935
-2913	39	2934
-2912	28	2938
-2911	37	2939
-2910	42	2946
-2909	26	2944
-2908	45	2942
-2907	41	2944
-2906	32	2941
-2905	34	2942
-2904	39	2947
-2903	39	2949
-2902	35	2948
-2901	41	2950
-2900	33	2955
-2899	28	2959
-2898	40	2958
-2897	38	2961
-2896	25	2964
-2895	34	2964
-2894	39	2964
-2893	38	2965
-2892	40	2968
-2891	24	2969
-2890	43	2967
-2889	34	2965
-2888	44	2967
-2887	37	2965
-2886	47	2968
-2885	37	2970
-2884	26	2970
-2883	34	2971
-2882	47	2969
-2881	44	2971
-2880	42	2979
-2879	25	2980
-2878	37	2982
-2877	42	2983
-2876	33	2982
-2875	39	2989
-2874	44	2986
-2873	46	2988
-2872	37	2988
-2871	24	2988
-2870	27	2988
-2869	36	2989
-2868	34	2994
-2867	40	2998
-2866	36	2998
-2865	42	2995
-2864	44	2997
-2863	32	3001
-2862	42	3003
-2861	32	3002
-2860	43	3005
-2859	39	3002
-2858	34	3005
-2857	40	3009
-2856	43	3016
-2855	36	3016
-2854	37	3018
-2853	42	3020
-2852	23	3023
-2851	34	3021
-2850	38	3024
-2849	32	3020
-2848	27	3024
-2847	27	3027
-2846	39	3025
-2845	33	3022
-2844	39	3023
-2843	40	3027
-2842	38	3025
-2841	41	3022
-2840	31	3027
-2839	37	3029
-2838	41	3029
-2837	39	3026
-2836	41	3028
-2835	46	3031
-2834	29	3030
-2833	37	3029
-2832	39	3032
-2831	51	3035
-2830	37	3036
-2829	37	3035
-2828	43	3041
-2827	28	3041
-2826	50	3044
-2825	34	3047
-2824	48	3047
-2823	32	3050
-2822	35	3051
-2821	31	3053
-2820	40	3052
-2819	44	3050
-2818	29	3054
-2817	36	3055
-2816	37	3061
-2815	27	3059
-2814	33	3060
-2813	35	3060
-2812	40	3058
-2811	23	3059
-2810	45	3064
-2809	37	3063
-2808	37	3063
-2807	42	3064
-2806	46	3069
-2805	32	3068
-2804	43	3065
-2803	38	3071
-2802	39	3070
-2801	35	3073
-2800	45	3072
-2799	39	3070
-2798	42	3073
-2797	36	3074
-2796	37	3084
-2795	43	3087
-2794	41	3088
-2793	51	3089
-2792	30	3090
-2791	50	3089
-2790	38	3091
-2789	31	3087
-2788	36	3086
-2787	45	3089
-2786	38	3094
-2785	42	3095
-2784	34	3096
-2783	36	3094
-2782	45	3096
-2781	36	3102
-2780	34	3102
-2779	30	3104
-2778	35	3100
-2777	35	3101
-2776	39	3104
-2775	38	3105
-2774	42	3106
-2773	36	3110
-2772	39	3114
-2771	46	3113
-2770	34	3119
-2769	37	3121
-2768	36	3123
-2767	36	3123
-2766	38	3127
-2765	42	3123
-2764	38	3124
-2763	42	3125
-2762	37	3131
-2761	51	3132
-2760	32	3133
-2759	50	3138
-2758	28	3138
-2757	38	3143
-2756	40	3143
-2755	36	3146
-2754	31	3151
-2753	38	3152
-2752	36	3154
-2751	27	3154
-2750	29	3157
-2749	32	3157
-2748	33	3158
-2747	42	3159
-2746	33	3164
-2745	39	3165
-2744	41	3164
-2743	36	3172
-2742	37	3172
-2741	44	3178
-2740	48	3180
-2739	43	3177
-2738	45	3176
-2737	42	3179
-2736	41	3184
-2735	31	3186
-2734	39	3185
-2733	23	3189
-2732	31	3192
-2731	46	3194
-2730	39	3196
-2729	46	3197
-2728	42	3196
-2727	36	3199
-2726	30	3202
-2725	47	3204
-2724	38	3206
-2723	33	3205
-2722	36	3209
-2721	49	3216
-2720	39	3217
-2719	45	3216
-2718	39	3216
-2717	39	3216
-2716	48	3219
-2715	33	3220
-2714	45	3218
-2713	45	3223
-2712	34	3227
-2711	30	3221
-2710	46	3225
-2709	42	3227
-2708	47	3229
-2707	41	3230
-2706	37	3235
-2705	47	3237
-2704	32	3241
-2703	53	3238
-2702	38	3238
-2701	41	3238
-2700	38	3242
-2699	39	3236
-2698	45	3237
-2697	36	3234
-2696	45	3239
-2695	42	3238
-2694	35	3242
-2693	44	3246
-2692	46	3247
-2691	34	3249
-2690	33	3253
-2689	37	3252
-2688	31	3251
-2687	47	3252
-2686	36	3252
-2685	37	3252
-2684	28	3256
-2683	45	3255
-2682	27	3248
-2681	49	3251
-2680	39	3252
-2679	31	3254
-2678	51	3255
-2677	43	3253
-2676	33	3261
-2675	44	3262
-2674	49	3264
-2673	51	3266
-2672	42	3265
-2671	41	3267
-2670	41	3269
-2669	33	3271
-2668	43	3268
-2667	41	3271
-2666	34	3272
-2665	40	3276
-2664	33	3276
-2663	46	3278
-2662	32	3282
-2661	46	3287
-2660	38	3286
-2659	39	3286
-2658	44	3288
-2657	35	3289
-2656	47	3290
-2655	49	3288
-2654	36	3290
-2653	43	3291
-2652	43	3292
-2651	35	3288
-2650	47	3293
-2649	48	3294
-2648	29	3298
-2647	31	3302
-2646	38	3301
-2645	31	3303
-2644	27	3303
-2643	44	3308
-2642	31	3312
-2641	53	3310
-2640	36	3307
-2639	25	3310
-2638	40	3313
-2637	38	3312
-2636	36	3315
-2635	38	3315
-2634	45	3316
-2633	41	3315
-2632	40	3316
-2631	37	3321
-2630	33	3321
-2629	52	3318
-2628	54	3321
-2627	39	3320
-2626	41	3320
-2625	43	3327
-2624	41	3323
-2623	32	3324
-2622	34	3326
-2621	31	3330
-2620	40	3333
-2619	37	3340
-2618	40	3339
-2617	53	3339
-2616	45	3337
-2615	48	3339
-2614	36	3337
-2613	35	3334
-2612	34	3337
-2611	36	3341
-2610	46	3340
-2609	46	3341
-2608	34	3344
-2607	35	3342
-2606	35	3342
-2605	28	3344
-2604	30	3344
-2603	51	3342
-2602	42	3341
-2601	40	3351
-2600	43	3349
-2599	44	3353
-2598	47	3356
-2597	39	3359
-2596	35	3363
-2595	39	3366
-2594	44	3366
-2593	38	3368
-2592	28	3369
-2591	39	3369
-2590	40	3371
-2589	52	3373
-2588	45	3372
-2587	39	3373
-2586	45	3380
-2585	36	3380
-2584	47	3380
-2583	36	3380
-2582	27	3381
-2581	32	3383
-2580	29	3380
-2579	50	3377
-2578	41	3378
-2577	36	3383
-2576	42	3382
-2575	56	3382
-2574	40	3381
-2573	37	3379
-2572	47	3378
-2571	37	3382
-2570	33	3385
-2569	51	3391
-2568	44	3391
-2567	43	3394
-2566	34	3391
-2565	28	3396
-2564	44	3402
-2563	45	3402
-2562	43	3403
-2561	42	3407
-2560	42	3405
-2559	54	3406
-2558	38	3408
-2557	33	3408
-2556	47	3409
-2555	36	3407
-2554	36	3409
-2553	44	3411
-2552	56	3412
-2551	37	3416
-2550	46	3416
-2549	29	3415
-2548	34	3415
-2547	45	3415
-2546	38	3413
-2545	41	3414
-2544	33	3419
-2543	41	3417
-2542	36	3420
-2541	38	3423
-2540	42	3424
-2539	24	3426
-2538	47	3424
-2537	38	3426
-2536	37	3427
-2535	47	3428
-2534	30	3426
-2533	36	3431
-2532	43	3428
-2531	41	3427
-2530	36	3424
-2529	46	3423
-2528	35	3424
-2527	43	3428
-2526	44	3434
-2525	38	3439
-2524	51	3438
-2523	44	3441
-2522	49	3446
-2521	44	3447
-2520	38	3447
-2519	43	3451
-2518	50	3456
-2517	46	3457
-2516	38	3456
-2515	31	3458
-2514	52	3457
-2513	56	3463
-2512	39	3463
-2511	39	3464
-2510	33	3462
-2509	37	3465
-2508	42	3466
-2507	39	3465
-2506	48	3467
-2505	28	3472
-2504	35	3471
-2503	42	3471
-2502	50	3471
-2501	49	3480
-2500	31	3478
-2499	42	3482
-2498	42	3480
-2497	41	3485
-2496	45	3486
-2495	46	3490
-2494	45	3491
-2493	36	3490
-2492	50	3494
-2491	40	3494
-2490	58	3495
-2489	43	3496
-2488	41	3493
-2487	44	3491
-2486	44	3492
-2485	31	3494
-2484	39	3496
-2483	36	3500
-2482	38	3501
-2481	28	3500
-2480	43	3504
-2479	28	3504
-2478	35	3507
-2477	43	3506
-2476	49	3513
-2475	47	3516
-2474	47	3513
-2473	38	3517
-2472	39	3518
-2471	55	3521
-2470	47	3522
-2469	54	3520
-2468	35	3523
-2467	49	3524
-2466	34	3525
-2465	47	3527
-2464	46	3529
-2463	50	3532
-2462	48	3528
-2461	43	3528
-2460	40	3532
-2459	43	3537
-2458	38	3539
-2457	31	3545
-2456	45	3543
-2455	37	3545
-2454	44	3546
-2453	45	3549
-2452	29	3549
-2451	47	3553
-2450	42	3551
-2449	51	3550
-2448	46	3553
-2447	35	3552
-2446	46	3554
-2445	54	3553
-2444	58	3553
-2443	50	3552
-2442	40	3556
-2441	35	3557
-2440	30	3557
-2439	58	3558
-2438	32	3558
-2437	47	3564
-2436	39	3568
-2435	43	3574
-2434	39	3572
-2433	37	3573
-2432	55	3574
-2431	38	3572
-2430	40	3570
-2429	44	3572
-2428	38	3566
-2427	46	3570
-2426	40	3576
-2425	31	3572
-2424	37	3577
-2423	36	3579
-2422	37	3583
-2421	29	3588
-2420	46	3592
-2419	53	3593
-2418	49	3596
-2417	49	3598
-2416	33	3599
-2415	34	3603
-2414	38	3607
-2413	37	3608
-2412	54	3608
-2411	49	3608
-2410	44	3606
-2409	38	3607
-2408	34	3606
-2407	50	3605
-2406	37	3609
-2405	52	3609
-2404	53	3612
-2403	59	3615
-2402	49	3621
-2401	36	3618
-2400	44	3615
-2399	54	3620
-2398	39	3623
-2397	41	3622
-2396	38	3627
-2395	41	3628
-2394	42	3627
-2393	42	3628
-2392	45	3632
-2391	40	3633
-2390	44	3638
-2389	49	3633
-2388	36	3631
-2387	39	3634
-2386	42	3636
-2385	42	3638
-2384	45	3638
-2383	45	3640
-2382	50	3641
-2381	47	3646
-2380	48	3646
-2379	38	3646
-2378	45	3644
-2377	39	3647
-2376	48	3646
-2375	41	3645
-2374	37	3647
-2373	39	3647
-2372	42	3651
-2371	47	3657
-2370	45	3656
-2369	41	3662
-2368	43	3664
-2367	36	3666
-2366	37	3671
-2365	50	3674
-2364	41	3677
-2363	42	3675
-2362	42	3672
-2361	52	3669
-2360	49	3670
-2359	37	3674
-2358	46	3676
-2357	49	3681
-2356	42	3681
-2355	61	3680
-2354	47	3680
-2353	52	3687
-2352	42	3685
-2351	43	3685
-2350	50	3687
-2349	43	3690
-2348	51	3692
-2347	38	3697
-2346	36	3695
-2345	52	3692
-2344	39	3690
-2343	44	3692
-2342	36	3690
-2341	46	3695
-2340	40	3694
-2339	37	3695
-2338	45	3700
-2337	39	3703
-2336	42	3701
-2335	36	3703
-2334	43	3705
-2333	46	3706
-2332	37	3703
-2331	45	3707
-2330	59	3709
-2329	52	3710
-2328	51	3710
-2327	45	3717
-2326	45	3722
-2325	37	3721
-2324	55	3718
-2323	42	3718
-2322	31	3716
-2321	39	3719
-2320	41	3720
-2319	45	3722
-2318	43	3723
-2317	43	3725
-2316	40	3732
-2315	37	3728
-2314	58	3732
-2313	55	3738
-2312	41	3739
-2311	40	3739
-2310	44	3741
-2309	45	3741
-2308	31	3741
-2307	38	3736
-2306	40	3738
-2305	39	3743
-2304	42	3748
-2303	47	3752
-2302	49	3754
-2301	59	3754
-2300	45	3756
-2299	48	3758
-2298	42	3756
-2297	25	3761
-2296	31	3762
-2295	52	3763
-2294	51	3761
-2293	37	3768
-2292	43	3767
-2291	59	3768
-2290	36	3775
-2289	32	3772
-2288	42	3775
-2287	36	3777
-2286	46	3780
-2285	35	3785
-2284	44	3784
-2283	52	3786
-2282	50	3790
-2281	37	3793
-2280	50	3795
-2279	43	3798
-2278	50	3797
-2277	38	3796
-2276	47	3800
-2275	50	3799
-2274	38	3803
-2273	52	3804
-2272	45	3807
-2271	50	3805
-2270	42	3804
-2269	51	3802
-2268	52	3810
-2267	46	3807
-2266	47	3815
-2265	47	3823
-2264	37	3825
-2263	54	3828
-2262	49	3830
-2261	46	3828
-2260	54	3832
-2259	33	3832
-2258	37	3834
-2257	39	3839
-2256	41	3838
-2255	46	3840
-2254	42	3842
-2253	40	3841
-2252	51	3842
-2251	46	3839
-2250	42	3844
-2249	37	3850
-2248	49	3845
-2247	48	3858
-2246	38	3860
-2245	37	3858
-2244	54	3857
-2243	38	3859
-2242	45	3862
-2241	42	3860
-2240	41	3858
-2239	56	3858
-2238	38	3863
-2237	39	3863
-2236	44	3865
-2235	57	3865
-2234	51	3862
-2233	56	3861
-2232	54	3870
-2231	39	3868
-2230	52	3871
-2229	42	3870
-2228	50	3870
-2227	54	3872
-2226	50	3868
-2225	47	3869
-2224	40	3871
-2223	51	3872
-2222	47	3877
-2221	42	3876
-2220	47	3880
-2219	37	3879
-2218	54	3887
-2217	37	3893
-2216	46	3895
-2215	50	3898
-2214	46	3899
-2213	58	3902
-2212	32	3901
-2211	39	3902
-2210	49	3908
-2209	42	3909
-2208	46	3909
-2207	57	3910
-2206	50	3910
-2205	36	3908
-2204	53	3903
-2203	45	3911
-2202	40	3906
-2201	49	3909
-2200	36	3916
-2199	49	3919
-2198	61	3923
-2197	46	3918
-2196	44	3921
-2195	51	3923
-2194	49	3923
-2193	49	3927
-2192	41	3929
-2191	59	3934
-2190	42	3936
-2189	52	3940
-2188	50	3945
-2187	56	3945
-2186	43	3944
-2185	41	3943
-2184	44	3941
-2183	43	3941
-2182	46	3940
-2181	50	3942
-2180	47	3941
-2179	45	3939
-2178	38	3945
-2177	48	3943
-2176	57	3946
-2175	53	3944
-2174	54	3948
-2173	46	3946
-2172	54	3949
-2171	42	3949
-2170	45	3954
-2169	57	3959
-2168	48	3962
-2167	49	3956
-2166	51	3964
-2165	46	3965
-2164	57	3962
-2163	48	3965
-2162	60	3970
-2161	44	3972
-2160	50	3975
-2159	50	3979
-2158	52	3978
-2157	57	3975
-2156	42	3976
-2155	40	3974
-2154	51	3978
-2153	44	3982
-2152	46	3988
-2151	40	3992
-2150	55	3990
-2149	55	3993
-2148	45	3996
-2147	38	3999
-2146	46	3998
-2145	48	3999
-2144	36	4001
-2143	46	4007
-2142	49	4008
-2141	56	4010
-2140	49	4005
-2139	50	4008
-2138	60	4006
-2137	41	4004
-2136	52	4007
-2135	47	4009
-2134	56	4014
-2133	50	4016
-2132	49	4014
-2131	59	4016
-2130	46	4018
-2129	47	4020
-2128	44	4023
-2127	42	4023
-2126	49	4020
-2125	52	4019
-2124	52	4024
-2123	50	4028
-2122	66	4028
-2121	47	4025
-2120	44	4029
-2119	47	4034
-2118	48	4030
-2117	53	4033
-2116	39	4035
-2115	55	4037
-2114	58	4039
-2113	48	4043
-2112	46	4042
-2111	37	4045
-2110	43	4047
-2109	53	4051
-2108	53	4052
-2107	46	4054
-2106	48	4052
-2105	45	4055
-2104	52	4054
-2103	38	4061
-2102	48	4060
-2101	40	4059
-2100	47	4060
-2099	47	4058
-2098	54	4061
-2097	42	4068
-2096	45	4075
-2095	44	4071
-2094	55	4073
-2093	35	4079
-2092	49	4078
-2091	57	4082
-2090	34	4085
-2089	46	4086
-2088	50	4087
-2087	47	4088
-2086	34	4089
-2085	49	4093
-2084	48	4097
-2083	59	4101
-2082	46	4103
-2081	50	4103
-2080	68	4103
-2079	57	4107
-2078	45	4107
-2077	55	4106
-2076	46	4107
-2075	49	4110
-2074	42	4115
-2073	44	4114
-2072	39	4114
-2071	57	4114
-2070	51	4112
-2069	58	4117
-2068	48	4115
-2067	48	4116
-2066	60	4118
-2065	52	4125
-2064	51	4131
-2063	53	4131
-2062	53	4135
-2061	55	4135
-2060	45	4139
-2059	38	4143
-2058	46	4144
-2057	45	4145
-2056	52	4144
-2055	55	4150
-2054	44	4148
-2053	45	4148
-2052	49	4149
-2051	47	4149
-2050	40	4145
-2049	49	4147
-2048	44	4148
-2047	42	4152
-2046	42	4154
-2045	50	4154
-2044	38	4158
-2043	52	4159
-2042	52	4163
-2041	56	4164
-2040	50	4164
-2039	50	4164
-2038	45	4165
-2037	43	4168
-2036	48	4166
-2035	41	4172
-2034	36	4175
-2033	43	4172
-2032	55	4174
-2031	48	4177
-2030	53	4179
-2029	62	4185
-2028	46	4189
-2027	42	4188
-2026	36	4185
-2025	68	4195
-2024	51	4202
-2023	40	4205
-2022	60	4200
-2021	47	4197
-2020	51	4199
-2019	47	4202
-2018	52	4207
-2017	44	4206
-2016	49	4206
-2015	39	4200
-2014	57	4200
-2013	48	4205
-2012	46	4208
-2011	56	4210
-2010	45	4217
-2009	38	4220
-2008	46	4224
-2007	49	4222
-2006	57	4229
-2005	39	4232
-2004	40	4235
-2003	64	4238
-2002	55	4248
-2001	62	4249
-2000	49	4244
-1999	53	4238
-1998	57	4240
-1997	46	4240
-1996	44	4244
-1995	68	4244
-1994	56	4243
-1993	35	4247
-1992	38	4247
-1991	45	4252
-1990	44	4251
-1989	58	4254
-1988	56	4258
-1987	52	4262
-1986	46	4259
-1985	62	4270
-1984	55	4273
-1983	44	4274
-1982	42	4274
-1981	50	4276
-1980	59	4281
-1979	44	4280
-1978	42	4281
-1977	53	4283
-1976	43	4286
-1975	62	4281
-1974	46	4289
-1973	55	4287
-1972	47	4290
-1971	54	4286
-1970	50	4291
-1969	52	4294
-1968	51	4292
-1967	39	4293
-1966	44	4295
-1965	54	4293
-1964	46	4295
-1963	46	4303
-1962	59	4307
-1961	52	4305
-1960	45	4310
-1959	50	4308
-1958	47	4317
-1957	42	4315
-1956	59	4313
-1955	51	4323
-1954	60	4322
-1953	56	4329
-1952	50	4328
-1951	55	4333
-1950	42	4329
-1949	40	4334
-1948	45	4337
-1947	47	4337
-1946	52	4337
-1945	67	4336
-1944	47	4343
-1943	46	4346
-1942	58	4343
-1941	47	4346
-1940	40	4348
-1939	44	4354
-1938	67	4354
-1937	55	4359
-1936	45	4360
-1935	58	4362
-1934	58	4364
-1933	53	4365
-1932	53	4364
-1931	52	4365
-1930	48	4367
-1929	52	4370
-1928	60	4368
-1927	53	4368
-1926	49	4370
-1925	58	4371
-1924	60	4381
-1923	45	4384
-1922	51	4379
-1921	48	4386
-1920	66	4391
-1919	57	4393
-1918	52	4394
-1917	51	4392
-1916	44	4395
-1915	53	4395
-1914	46	4395
-1913	62	4394
-1912	49	4395
-1911	44	4398
-1910	51	4397
-1909	57	4398
-1908	57	4398
-1907	52	4399
-1906	48	4400
-1905	54	4401
-1904	48	4402
-1903	65	4406
-1902	46	4409
-1901	50	4410
-1900	46	4412
-1899	56	4412
-1898	52	4410
-1897	49	4416
-1896	54	4420
-1895	45	4427
-1894	56	4431
-1893	56	4431
-1892	50	4431
-1891	57	4435
-1890	56	4430
-1889	50	4436
-1888	47	4437
-1887	54	4441
-1886	68	4443
-1885	43	4449
-1884	54	4449
-1883	49	4452
-1882	53	4453
-1881	66	4454
-1880	46	4459
-1879	52	4461
-1878	63	4458
-1877	35	4465
-1876	54	4467
-1875	50	4470
-1874	58	4470
-1873	50	4475
-1872	47	4475
-1871	47	4477
-1870	60	4485
-1869	55	4478
-1868	63	4483
-1867	50	4483
-1866	56	4487
-1865	60	4488
-1864	48	4489
-1863	48	4493
-1862	45	4494
-1861	51	4493
-1860	49	4501
-1859	68	4497
-1858	53	4501
-1857	53	4503
-1856	61	4505
-1855	50	4506
-1854	53	4510
-1853	61	4505
-1852	43	4511
-1851	58	4508
-1850	61	4510
-1849	54	4511
-1848	60	4506
-1847	52	4511
-1846	59	4515
-1845	55	4514
-1844	49	4522
-1843	52	4524
-1842	81	4530
-1841	53	4525
-1840	48	4529
-1839	52	4530
-1838	54	4527
-1837	58	4531
-1836	49	4526
-1835	60	4527
-1834	52	4529
-1833	51	4534
-1832	54	4536
-1831	63	4538
-1830	73	4546
-1829	46	4546
-1828	41	4549
-1827	50	4554
-1826	45	4555
-1825	49	4560
-1824	44	4566
-1823	61	4562
-1822	55	4569
-1821	61	4577
-1820	60	4573
-1819	41	4576
-1818	54	4574
-1817	62	4574
-1816	54	4580
-1815	53	4580
-1814	59	4577
-1813	72	4575
-1812	64	4574
-1811	58	4581
-1810	53	4587
-1809	55	4588
-1808	54	4594
-1807	63	4592
-1806	52	4593
-1805	45	4597
-1804	52	4596
-1803	42	4593
-1802	47	4594
-1801	54	4596
-1800	43	4599
-1799	51	4608
-1798	52	4608
-1797	65	4612
-1796	49	4619
-1795	61	4621
-1794	55	4625
-1793	53	4624
-1792	55	4620
-1791	54	4624
-1790	54	4627
-1789	71	4624
-1788	65	4630
-1787	63	4632
-1786	59	4633
-1785	56	4634
-1784	57	4640
-1783	69	4639
-1782	48	4645
-1781	64	4649
-1780	52	4647
-1779	65	4653
-1778	56	4652
-1777	68	4658
-1776	63	4656
-1775	67	4663
-1774	58	4663
-1773	59	4665
-1772	64	4667
-1771	42	4668
-1770	55	4674
-1769	62	4674
-1768	60	4674
-1767	62	4676
-1766	61	4679
-1765	57	4679
-1764	54	4683
-1763	58	4689
-1762	54	4690
-1761	57	4697
-1760	61	4699
-1759	61	4699
-1758	61	4701
-1757	53	4704
-1756	79	4703
-1755	53	4710
-1754	57	4713
-1753	60	4712
-1752	64	4714
-1751	45	4717
-1750	51	4714
-1749	64	4724
-1748	52	4727
-1747	57	4723
-1746	50	4729
-1745	67	4735
-1744	51	4732
-1743	47	4734
-1742	56	4737
-1741	47	4741
-1740	53	4745
-1739	49	4743
-1738	62	4740
-1737	65	4740
-1736	65	4751
-1735	61	4756
-1734	59	4757
-1733	55	4758
-1732	60	4768
-1731	59	4769
-1730	60	4774
-1729	64	4771
-1728	52	4773
-1727	46	4774
-1726	48	4776
-1725	52	4775
-1724	56	4778
-1723	65	4777
-1722	62	4784
-1721	66	4786
-1720	60	4793
-1719	56	4797
-1718	52	4795
-1717	53	4798
-1716	63	4800
-1715	62	4802
-1714	57	4807
-1713	56	4810
-1712	61	4809
-1711	54	4812
-1710	70	4812
-1709	52	4815
-1708	54	4812
-1707	58	4809
-1706	55	4819
-1705	64	4818
-1704	58	4825
-1703	51	4829
-1702	54	4840
-1701	63	4836
-1700	58	4843
-1699	78	4845
-1698	53	4848
-1697	53	4849
-1696	53	4857
-1695	48	4857
-1694	52	4855
-1693	56	4854
-1692	59	4862
-1691	51	4860
-1690	62	4861
-1689	44	4863
-1688	49	4866
-1687	67	4865
-1686	48	4872
-1685	66	4881
-1684	55	4881
-1683	59	4881
-1682	48	4888
-1681	57	4887
-1680	55	4886
-1679	56	4887
-1678	63	4887
-1677	63	4892
-1676	50	4895
-1675	66	4894
-1674	66	4895
-1673	56	4892
-1672	80	4901
-1671	50	4900
-1670	64	4903
-1669	57	4905
-1668	57	4902
-1667	45	4906
-1666	55	4912
-1665	62	4914
-1664	60	4914
-1663	58	4921
-1662	52	4923
-1661	41	4922
-1660	54	4925
-1659	62	4926
-1658	68	4932
-1657	61	4939
-1656	49	4942
-1655	61	4946
-1654	53	4945
-1653	53	4948
-1652	51	4948
-1651	64	4950
-1650	58	4956
-1649	56	4952
-1648	41	4956
-1647	66	4961
-1646	65	4964
-1645	53	4962
-1644	54	4964
-1643	55	4967
-1642	57	4966
-1641	65	4967
-1640	53	4972
-1639	59	4977
-1638	62	4982
-1637	61	4982
-1636	63	4985
-1635	49	4984
-1634	63	4985
-1633	61	4989
-1632	63	4986
-1631	49	4993
-1630	53	4995
-1629	71	4998
-1628	53	5002
-1627	66	5004
-1626	59	5003
-1625	81	5005
-1624	61	5006
-1623	52	5016
-1622	61	5022
-1621	64	5025
-1620	69	5024
-1619	65	5020
-1618	53	5022
-1617	42	5025
-1616	61	5026
-1615	58	5036
-1614	50	5033
-1613	36	5039
-1612	62	5045
-1611	58	5050
-1610	65	5049
-1609	62	5051
-1608	59	5055
-1607	64	5051
-1606	41	5058
-1605	52	5068
-1604	61	5068
-1603	57	5067
-1602	64	5073
-1601	55	5076
-1600	52	5078
-1599	72	5074
-1598	51	5075
-1597	51	5073
-1596	64	5077
-1595	62	5077
-1594	75	5082
-1593	52	5088
-1592	58	5091
-1591	42	5089
-1590	54	5091
-1589	51	5088
-1588	60	5092
-1587	59	5095
-1586	65	5098
-1585	49	5096
-1584	69	5102
-1583	53	5102
-1582	44	5098
-1581	58	5092
-1580	59	5098
-1579	39	5097
-1578	76	5101
-1577	54	5108
-1576	67	5110
-1575	55	5108
-1574	59	5112
-1573	53	5112
-1572	69	5121
-1571	60	5126
-1570	56	5128
-1569	71	5130
-1568	64	5133
-1567	57	5134
-1566	69	5132
-1565	52	5136
-1564	68	5142
-1563	56	5144
-1562	66	5149
-1561	78	5150
-1560	57	5150
-1559	62	5155
-1558	67	5155
-1557	57	5154
-1556	78	5152
-1555	61	5153
-1554	63	5151
-1553	64	5160
-1552	53	5161
-1551	80	5162
-1550	60	5164
-1549	70	5166
-1548	67	5169
-1547	75	5173
-1546	59	5178
-1545	53	5177
-1544	66	5184
-1543	55	5186
-1542	68	5189
-1541	62	5192
-1540	42	5198
-1539	44	5203
-1538	63	5203
-1537	59	5202
-1536	86	5208
-1535	74	5208
-1534	45	5207
-1533	60	5208
-1532	48	5209
-1531	64	5204
-1530	57	5204
-1529	65	5210
-1528	63	5210
-1527	63	5209
-1526	62	5211
-1525	59	5216
-1524	65	5222
-1523	57	5221
-1522	57	5220
-1521	69	5220
-1520	59	5220
-1519	63	5222
-1518	64	5226
-1517	67	5226
-1516	58	5230
-1515	75	5234
-1514	56	5234
-1513	59	5235
-1512	60	5237
-1511	68	5240
-1510	58	5243
-1509	71	5242
-1508	48	5244
-1507	63	5246
-1506	57	5244
-1505	64	5242
-1504	62	5244
-1503	53	5246
-1502	61	5243
-1501	42	5252
-1500	57	5252
-1499	67	5256
-1498	65	5262
-1497	69	5266
-1496	75	5268
-1495	66	5270
-1494	50	5271
-1493	67	5279
-1492	62	5279
-1491	65	5282
-1490	67	5289
-1489	68	5293
-1488	55	5295
-1487	69	5297
-1486	66	5301
-1485	70	5302
-1484	59	5306
-1483	58	5308
-1482	55	5306
-1481	55	5310
-1480	67	5306
-1479	57	5313
-1478	67	5317
-1477	57	5318
-1476	63	5316
-1475	57	5315
-1474	76	5321
-1473	55	5324
-1472	65	5329
-1471	75	5330
-1470	65	5336
-1469	69	5348
-1468	75	5348
-1467	58	5344
-1466	66	5338
-1465	60	5345
-1464	59	5342
-1463	65	5347
-1462	54	5349
-1461	64	5350
-1460	48	5348
-1459	92	5355
-1458	75	5354
-1457	63	5356
-1456	75	5361
-1455	61	5357
-1454	56	5365
-1453	72	5367
-1452	61	5370
-1451	60	5373
-1450	66	5374
-1449	55	5378
-1448	51	5376
-1447	65	5380
-1446	68	5380
-1445	54	5380
-1444	71	5382
-1443	58	5387
-1442	82	5389
-1441	77	5393
-1440	56	5398
-1439	76	5398
-1438	55	5397
-1437	60	5394
-1436	57	5404
-1435	59	5409
-1434	60	5407
-1433	69	5411
-1432	63	5416
-1431	73	5417
-1430	56	5414
-1429	56	5410
-1428	54	5416
-1427	62	5418
-1426	59	5423
-1425	59	5427
-1424	67	5424
-1423	62	5423
-1422	64	5428
-1421	60	5431
-1420	62	5433
-1419	70	5433
-1418	52	5435
-1417	65	5435
-1416	75	5439
-1415	59	5442
-1414	59	5441
-1413	81	5441
-1412	70	5434
-1411	72	5439
-1410	70	5443
-1409	66	5436
-1408	71	5439
-1407	66	5437
-1406	65	5441
-1405	64	5442
-1404	82	5445
-1403	73	5455
-1402	61	5463
-1401	72	5463
-1400	67	5471
-1399	56	5468
-1398	63	5474
-1397	66	5476
-1396	56	5480
-1395	72	5477
-1394	84	5478
-1393	72	5481
-1392	71	5483
-1391	86	5484
-1390	42	5488
-1389	57	5490
-1388	51	5494
-1387	76	5492
-1386	49	5489
-1385	57	5494
-1384	57	5495
-1383	61	5494
-1382	49	5496
-1381	51	5501
-1380	63	5504
-1379	68	5510
-1378	68	5513
-1377	62	5517
-1376	69	5522
-1375	63	5516
-1374	67	5517
-1373	57	5513
-1372	57	5508
-1371	57	5521
-1370	67	5519
-1369	71	5516
-1368	73	5519
-1367	67	5524
-1366	63	5524
-1365	50	5534
-1364	64	5534
-1363	77	5535
-1362	62	5538
-1361	52	5541
-1360	58	5556
-1359	66	5556
-1358	71	5563
-1357	67	5561
-1356	61	5555
-1355	55	5556
-1354	59	5552
-1353	46	5555
-1352	70	5555
-1351	71	5562
-1350	53	5569
-1349	68	5570
-1348	56	5571
-1347	64	5573
-1346	56	5581
-1345	55	5590
-1344	58	5598
-1343	67	5600
-1342	71	5604
-1341	72	5608
-1340	52	5611
-1339	73	5613
-1338	63	5622
-1337	60	5623
-1336	51	5616
-1335	75	5623
-1334	72	5626
-1333	65	5629
-1332	64	5632
-1331	72	5633
-1330	62	5637
-1329	55	5634
-1328	76	5639
-1327	63	5643
-1326	91	5642
-1325	65	5640
-1324	76	5633
-1323	72	5638
-1322	63	5648
-1321	73	5647
-1320	67	5654
-1319	72	5651
-1318	67	5652
-1317	55	5656
-1316	59	5657
-1315	58	5657
-1314	64	5656
-1313	77	5659
-1312	59	5657
-1311	56	5661
-1310	68	5660
-1309	61	5667
-1308	67	5671
-1307	58	5678
-1306	66	5684
-1305	56	5683
-1304	75	5679
-1303	74	5679
-1302	62	5686
-1301	58	5686
-1300	69	5683
-1299	67	5684
-1298	64	5693
-1297	71	5693
-1296	73	5695
-1295	70	5701
-1294	68	5706
-1293	60	5708
-1292	70	5712
-1291	61	5715
-1290	73	5716
-1289	75	5721
-1288	61	5721
-1287	63	5730
-1286	83	5732
-1285	61	5737
-1284	52	5740
-1283	69	5747
-1282	56	5745
-1281	57	5744
-1280	69	5745
-1279	80	5751
-1278	70	5754
-1277	69	5755
-1276	73	5756
-1275	69	5753
-1274	62	5758
-1273	75	5770
-1272	74	5773
-1271	66	5776
-1270	62	5779
-1269	73	5781
-1268	76	5787
-1267	81	5792
-1266	66	5791
-1265	83	5801
-1264	67	5804
-1263	66	5808
-1262	67	5809
-1261	60	5808
-1260	64	5804
-1259	68	5807
-1258	59	5813
-1257	59	5811
-1256	70	5812
-1255	54	5815
-1254	70	5818
-1253	67	5831
-1252	64	5839
-1251	75	5840
-1250	70	5844
-1249	67	5833
-1248	77	5836
-1247	76	5838
-1246	59	5839
-1245	69	5842
-1244	59	5842
-1243	61	5845
-1242	62	5851
-1241	62	5851
-1240	73	5855
-1239	78	5862
-1238	63	5862
-1237	69	5870
-1236	64	5873
-1235	61	5874
-1234	87	5876
-1233	50	5880
-1232	57	5880
-1231	76	5882
-1230	78	5886
-1229	63	5888
-1228	67	5894
-1227	63	5889
-1226	67	5893
-1225	64	5895
-1224	66	5902
-1223	70	5905
-1222	64	5909
-1221	65	5913
-1220	68	5912
-1219	63	5920
-1218	61	5922
-1217	71	5923
-1216	69	5924
-1215	72	5930
-1214	64	5934
-1213	75	5930
-1212	50	5935
-1211	65	5938
-1210	73	5938
-1209	72	5943
-1208	74	5943
-1207	73	5945
-1206	67	5944
-1205	65	5947
-1204	67	5949
-1203	64	5956
-1202	67	5952
-1201	60	5955
-1200	90	5955
-1199	91	5953
-1198	74	5960
-1197	62	5965
-1196	72	5966
-1195	69	5965
-1194	59	5974
-1193	67	5975
-1192	65	5978
-1191	73	5987
-1190	82	5992
-1189	77	5991
-1188	54	5996
-1187	75	5996
-1186	74	5998
-1185	65	5999
-1184	67	5994
-1183	81	6002
-1182	64	6000
-1181	60	6011
-1180	55	6015
-1179	71	6019
-1178	70	6025
-1177	89	6019
-1176	54	6027
-1175	65	6029
-1174	56	6028
-1173	77	6027
-1172	68	6033
-1171	71	6031
-1170	66	6033
-1169	60	6035
-1168	81	6036
-1167	61	6037
-1166	63	6037
-1165	70	6036
-1164	59	6043
-1163	65	6041
-1162	70	6043
-1161	69	6042
-1160	88	6045
-1159	86	6050
-1158	85	6055
-1157	66	6059
-1156	70	6055
-1155	61	6056
-1154	70	6058
-1153	69	6058
-1152	54	6063
-1151	70	6065
-1150	75	6073
-1149	74	6073
-1148	65	6075
-1147	78	6079
-1146	71	6089
-1145	59	6083
-1144	76	6089
-1143	80	6086
-1142	83	6090
-1141	87	6097
-1140	58	6097
-1139	71	6100
-1138	67	6105
-1137	58	6106
-1136	72	6111
-1135	76	6115
-1134	68	6112
-1133	75	6117
-1132	64	6118
-1131	71	6119
-1130	74	6123
-1129	57	6127
-1128	65	6133
-1127	70	6133
-1126	61	6131
-1125	64	6138
-1124	71	6144
-1123	69	6145
-1122	60	6155
-1121	69	6165
-1120	66	6164
-1119	75	6164
-1118	59	6169
-1117	74	6172
-1116	74	6172
-1115	72	6172
-1114	64	6176
-1113	62	6181
-1112	71	6185
-1111	67	6191
-1110	71	6198
-1109	60	6193
-1108	66	6193
-1107	54	6201
-1106	58	6200
-1105	72	6205
-1104	80	6206
-1103	68	6207
-1102	70	6217
-1101	71	6222
-1100	83	6227
-1099	74	6230
-1098	82	6237
-1097	66	6240
-1096	70	6238
-1095	73	6237
-1094	61	6238
-1093	56	6238
-1092	73	6250
-1091	68	6248
-1090	84	6251
-1089	76	6247
-1088	73	6245
-1087	81	6249
-1086	65	6254
-1085	82	6255
-1084	69	6247
-1083	66	6253
-1082	72	6257
-1081	87	6259
-1080	81	6263
-1079	72	6264
-1078	67	6266
-1077	74	6267
-1076	80	6266
-1075	69	6271
-1074	80	6273
-1073	78	6275
-1072	86	6277
-1071	63	6281
-1070	76	6286
-1069	61	6292
-1068	65	6289
-1067	74	6296
-1066	80	6292
-1065	80	6298
-1064	90	6299
-1063	82	6303
-1062	65	6308
-1061	73	6310
-1060	86	6317
-1059	70	6315
-1058	82	6318
-1057	79	6323
-1056	76	6324
-1055	69	6323
-1054	74	6321
-1053	68	6325
-1052	75	6325
-1051	80	6335
-1050	63	6337
-1049	75	6336
-1048	77	6339
-1047	62	6350
-1046	79	6349
-1045	73	6345
-1044	55	6349
-1043	67	6354
-1042	67	6356
-1041	81	6354
-1040	75	6358
-1039	72	6362
-1038	73	6359
-1037	75	6362
-1036	68	6364
-1035	76	6367
-1034	85	6375
-1033	70	6377
-1032	89	6378
-1031	76	6379
-1030	74	6386
-1029	88	6386
-1028	61	6390
-1027	96	6395
-1026	82	6394
-1025	72	6398
-1024	69	6400
-1023	69	6404
-1022	82	6411
-1021	72	6408
-1020	66	6410
-1019	76	6413
-1018	66	6414
-1017	83	6423
-1016	75	6421
-1015	74	6422
-1014	75	6431
-1013	75	6432
-1012	79	6433
-1011	93	6437
-1010	73	6438
-1009	70	6442
-1008	69	6441
-1007	65	6440
-1006	65	6446
-1005	71	6451
-1004	82	6451
-1003	82	6458
-1002	68	6461
-1001	81	6467
[truncated: 4,001 more rows]
