# Supplementary material for: Periodicity of SNP distribution around transcription start sites
Source: BMC Genomics. 2006 Apr 3;7:66. doi: 10.1186/1471-2164-7-66 (PMC1448210; doi:10.1186/1471-2164-7-66)
Supplement: Additional File 8 — Matlab script and input files. The input files for Matlab script is a 2-column 6001-line table in ASCII format, in which the first and second columns represent the relative position to TSSs and the number of SNPs at each position, respectively. For nucleotide divergence, an additional third column represents the number of aligned sequences between the humans and chimpanzees at each position relative to TSSs. [file 1471-2164-7-66-S8.zip › hspromoter.tabv4.fas3000.unique.cpgout.list.dbsnp_validBuild124]

-3000	14
-2999	18
-2998	9
-2997	13
-2996	6
-2995	7
-2994	9
-2993	13
-2992	12
-2991	9
-2990	9
-2989	9
-2988	6
-2987	9
-2986	9
-2985	6
-2984	9
-2983	6
-2982	10
-2981	2
-2980	8
-2979	5
-2978	12
-2977	10
-2976	11
-2975	10
-2974	6
-2973	10
-2972	11
-2971	10
-2970	9
-2969	12
-2968	6
-2967	4
-2966	11
-2965	4
-2964	7
-2963	12
-2962	8
-2961	10
-2960	11
-2959	6
-2958	7
-2957	7
-2956	3
-2955	9
-2954	4
-2953	2
-2952	8
-2951	7
-2950	10
-2949	7
-2948	9
-2947	7
-2946	12
-2945	10
-2944	9
-2943	9
-2942	9
-2941	13
-2940	12
-2939	9
-2938	6
-2937	13
-2936	7
-2935	4
-2934	12
-2933	10
-2932	6
-2931	10
-2930	9
-2929	9
-2928	11
-2927	6
-2926	7
-2925	5
-2924	9
-2923	8
-2922	7
-2921	3
-2920	10
-2919	11
-2918	18
-2917	12
-2916	11
-2915	13
-2914	8
-2913	11
-2912	14
-2911	6
-2910	9
-2909	7
-2908	11
-2907	15
-2906	13
-2905	9
-2904	16
-2903	11
-2902	4
-2901	15
-2900	8
-2899	13
-2898	8
-2897	12
-2896	16
-2895	5
-2894	10
-2893	10
-2892	8
-2891	4
-2890	7
-2889	5
-2888	8
-2887	7
-2886	8
-2885	11
-2884	10
-2883	7
-2882	7
-2881	7
-2880	6
-2879	7
-2878	9
-2877	6
-2876	9
-2875	17
-2874	11
-2873	10
-2872	6
-2871	7
-2870	9
-2869	9
-2868	11
-2867	8
-2866	13
-2865	11
-2864	11
-2863	7
-2862	9
-2861	8
-2860	18
-2859	5
-2858	6
-2857	9
-2856	14
-2855	9
-2854	7
-2853	5
-2852	4
-2851	5
-2850	13
-2849	15
-2848	7
-2847	9
-2846	12
-2845	10
-2844	5
-2843	8
-2842	8
-2841	8
-2840	8
-2839	8
-2838	13
-2837	7
-2836	6
-2835	9
-2834	11
-2833	8
-2832	7
-2831	11
-2830	8
-2829	7
-2828	5
-2827	6
-2826	9
-2825	7
-2824	6
-2823	11
-2822	11
-2821	8
-2820	11
-2819	10
-2818	8
-2817	4
-2816	11
-2815	13
-2814	10
-2813	11
-2812	13
-2811	4
-2810	10
-2809	11
-2808	5
-2807	6
-2806	7
-2805	8
-2804	9
-2803	10
-2802	14
-2801	8
-2800	7
-2799	12
-2798	8
-2797	7
-2796	9
-2795	7
-2794	4
-2793	13
-2792	9
-2791	5
-2790	8
-2789	6
-2788	7
-2787	15
-2786	10
-2785	9
-2784	9
-2783	10
-2782	8
-2781	9
-2780	6
-2779	9
-2778	5
-2777	11
-2776	4
-2775	8
-2774	10
-2773	12
-2772	14
-2771	11
-2770	9
-2769	9
-2768	18
-2767	14
-2766	11
-2765	10
-2764	3
-2763	15
-2762	13
-2761	7
-2760	15
-2759	11
-2758	7
-2757	7
-2756	9
-2755	5
-2754	7
-2753	6
-2752	16
-2751	12
-2750	5
-2749	13
-2748	15
-2747	11
-2746	10
-2745	13
-2744	3
-2743	2
-2742	13
-2741	6
-2740	15
-2739	8
-2738	9
-2737	7
-2736	8
-2735	9
-2734	8
-2733	11
-2732	6
-2731	12
-2730	9
-2729	11
-2728	16
-2727	8
-2726	14
-2725	12
-2724	13
-2723	8
-2722	11
-2721	12
-2720	10
-2719	4
-2718	8
-2717	9
-2716	21
-2715	14
-2714	11
-2713	4
-2712	9
-2711	10
-2710	4
-2709	10
-2708	10
-2707	9
-2706	8
-2705	9
-2704	12
-2703	8
-2702	9
-2701	12
-2700	6
-2699	7
-2698	9
-2697	6
-2696	7
-2695	8
-2694	10
-2693	14
-2692	11
-2691	11
-2690	10
-2689	16
-2688	8
-2687	9
-2686	4
-2685	11
-2684	8
-2683	7
-2682	13
-2681	11
-2680	17
-2679	6
-2678	10
-2677	15
-2676	13
-2675	6
-2674	8
-2673	5
-2672	11
-2671	8
-2670	12
-2669	16
-2668	7
-2667	5
-2666	9
-2665	8
-2664	5
-2663	7
-2662	7
-2661	13
-2660	13
-2659	10
-2658	5
-2657	10
-2656	7
-2655	7
-2654	8
-2653	6
-2652	6
-2651	11
-2650	5
-2649	15
-2648	6
-2647	6
-2646	6
-2645	8
-2644	8
-2643	6
-2642	13
-2641	12
-2640	14
-2639	16
-2638	17
-2637	8
-2636	7
-2635	12
-2634	5
-2633	9
-2632	12
-2631	6
-2630	5
-2629	7
-2628	7
-2627	5
-2626	13
-2625	11
-2624	6
-2623	7
-2622	11
-2621	5
-2620	9
-2619	7
-2618	5
-2617	12
-2616	9
-2615	5
-2614	5
-2613	7
-2612	6
-2611	8
-2610	7
-2609	9
-2608	5
-2607	11
-2606	12
-2605	9
-2604	8
-2603	14
-2602	9
-2601	14
-2600	9
-2599	17
-2598	11
-2597	5
-2596	11
-2595	11
-2594	9
-2593	9
-2592	10
-2591	9
-2590	0
-2589	9
-2588	7
-2587	10
-2586	12
-2585	9
-2584	7
-2583	3
-2582	7
-2581	10
-2580	4
-2579	9
-2578	8
-2577	11
-2576	5
-2575	9
-2574	11
-2573	9
-2572	5
-2571	10
-2570	8
-2569	9
-2568	6
-2567	11
-2566	6
-2565	6
-2564	13
-2563	2
-2562	7
-2561	5
-2560	6
-2559	3
-2558	11
-2557	8
-2556	5
-2555	7
-2554	7
-2553	12
-2552	8
-2551	10
-2550	6
-2549	4
-2548	7
-2547	6
-2546	11
-2545	8
-2544	8
-2543	6
-2542	7
-2541	9
-2540	4
-2539	8
-2538	14
-2537	8
-2536	8
-2535	14
-2534	12
-2533	13
-2532	3
-2531	10
-2530	10
-2529	10
-2528	8
-2527	11
-2526	9
-2525	4
-2524	10
-2523	9
-2522	9
-2521	12
-2520	21
-2519	3
-2518	3
-2517	16
-2516	12
-2515	12
-2514	5
-2513	10
-2512	9
-2511	6
-2510	10
-2509	8
-2508	12
-2507	9
-2506	8
-2505	7
-2504	4
-2503	5
-2502	6
-2501	12
-2500	9
-2499	7
-2498	14
-2497	5
-2496	7
-2495	3
-2494	10
-2493	11
-2492	13
-2491	9
-2490	9
-2489	8
-2488	6
-2487	14
-2486	7
-2485	7
-2484	3
-2483	11
-2482	11
-2481	9
-2480	8
-2479	12
-2478	13
-2477	12
-2476	12
-2475	8
-2474	12
-2473	12
-2472	9
-2471	7
-2470	12
-2469	7
-2468	11
-2467	8
-2466	11
-2465	18
-2464	10
-2463	4
-2462	7
-2461	7
-2460	5
-2459	7
-2458	8
-2457	5
-2456	7
-2455	9
-2454	8
-2453	8
-2452	9
-2451	10
-2450	8
-2449	7
-2448	8
-2447	15
-2446	9
-2445	9
-2444	12
-2443	9
-2442	14
-2441	12
-2440	16
-2439	10
-2438	9
-2437	11
-2436	4
-2435	11
-2434	7
-2433	7
-2432	8
-2431	5
-2430	8
-2429	5
-2428	8
-2427	5
-2426	14
-2425	12
-2424	7
-2423	7
-2422	14
-2421	8
-2420	12
-2419	12
-2418	5
-2417	12
-2416	7
-2415	11
-2414	6
-2413	8
-2412	3
-2411	9
-2410	4
-2409	3
-2408	10
-2407	10
-2406	11
-2405	9
-2404	7
-2403	13
-2402	10
-2401	7
-2400	9
-2399	4
-2398	7
-2397	14
-2396	7
-2395	11
-2394	8
-2393	13
-2392	8
-2391	7
-2390	13
-2389	13
-2388	13
-2387	8
-2386	6
-2385	9
-2384	8
-2383	6
-2382	8
-2381	4
-2380	6
-2379	6
-2378	6
-2377	5
-2376	8
-2375	5
-2374	7
-2373	13
-2372	13
-2371	12
-2370	12
-2369	11
-2368	9
-2367	7
-2366	7
-2365	7
-2364	6
-2363	13
-2362	5
-2361	10
-2360	13
-2359	13
-2358	11
-2357	9
-2356	11
-2355	10
-2354	10
-2353	4
-2352	6
-2351	2
-2350	12
-2349	13
-2348	9
-2347	9
-2346	8
-2345	8
-2344	8
-2343	11
-2342	10
-2341	9
-2340	8
-2339	11
-2338	5
-2337	8
-2336	11
-2335	13
-2334	9
-2333	7
-2332	7
-2331	10
-2330	8
-2329	12
-2328	10
-2327	5
-2326	11
-2325	7
-2324	9
-2323	8
-2322	8
-2321	9
-2320	16
-2319	9
-2318	12
-2317	7
-2316	10
-2315	9
-2314	7
-2313	7
-2312	7
-2311	8
-2310	7
-2309	6
-2308	12
-2307	9
-2306	9
-2305	11
-2304	11
-2303	12
-2302	11
-2301	4
-2300	8
-2299	6
-2298	4
-2297	9
-2296	10
-2295	10
-2294	19
-2293	8
-2292	9
-2291	8
-2290	11
-2289	8
-2288	15
-2287	8
-2286	4
-2285	7
-2284	8
-2283	9
-2282	8
-2281	9
-2280	6
-2279	9
-2278	8
-2277	10
-2276	9
-2275	13
-2274	8
-2273	10
-2272	11
-2271	11
-2270	12
-2269	7
-2268	8
-2267	11
-2266	11
-2265	10
-2264	9
-2263	10
-2262	5
-2261	15
-2260	9
-2259	9
-2258	8
-2257	8
-2256	9
-2255	12
-2254	10
-2253	11
-2252	7
-2251	8
-2250	7
-2249	12
-2248	11
-2247	7
-2246	8
-2245	8
-2244	9
-2243	8
-2242	10
-2241	10
-2240	12
-2239	8
-2238	8
-2237	7
-2236	3
-2235	5
-2234	9
-2233	10
-2232	10
-2231	7
-2230	7
-2229	10
-2228	6
-2227	3
-2226	7
-2225	9
-2224	4
-2223	10
-2222	11
-2221	8
-2220	11
-2219	11
-2218	13
-2217	11
-2216	9
-2215	8
-2214	11
-2213	9
-2212	6
-2211	10
-2210	8
-2209	9
-2208	11
-2207	12
-2206	11
-2205	5
-2204	7
-2203	6
-2202	6
-2201	13
-2200	6
-2199	9
-2198	10
-2197	9
-2196	8
-2195	12
-2194	12
-2193	11
-2192	4
-2191	8
-2190	6
-2189	4
-2188	8
-2187	8
-2186	2
-2185	8
-2184	12
-2183	10
-2182	16
-2181	8
-2180	4
-2179	10
-2178	13
-2177	8
-2176	12
-2175	9
-2174	4
-2173	5
-2172	7
-2171	16
-2170	12
-2169	12
-2168	5
-2167	19
-2166	8
-2165	10
-2164	5
-2163	6
-2162	11
-2161	10
-2160	8
-2159	15
-2158	12
-2157	8
-2156	10
-2155	10
-2154	8
-2153	10
-2152	11
-2151	11
-2150	7
-2149	8
-2148	10
-2147	8
-2146	4
-2145	13
-2144	2
-2143	11
-2142	9
-2141	11
-2140	18
-2139	11
-2138	12
-2137	5
-2136	5
-2135	8
-2134	8
-2133	9
-2132	7
-2131	11
-2130	10
-2129	11
-2128	11
-2127	13
-2126	8
-2125	7
-2124	9
-2123	13
-2122	12
-2121	10
-2120	12
-2119	14
-2118	7
-2117	14
-2116	10
-2115	14
-2114	6
-2113	4
-2112	8
-2111	7
-2110	4
-2109	11
-2108	6
-2107	9
-2106	9
-2105	10
-2104	7
-2103	4
-2102	6
-2101	12
-2100	8
-2099	6
-2098	8
-2097	9
-2096	5
-2095	11
-2094	10
-2093	10
-2092	12
-2091	10
-2090	9
-2089	12
-2088	12
-2087	12
-2086	7
-2085	14
-2084	9
-2083	10
-2082	11
-2081	6
-2080	8
-2079	11
-2078	12
-2077	7
-2076	7
-2075	7
-2074	5
-2073	7
-2072	9
-2071	4
-2070	7
-2069	12
-2068	10
-2067	7
-2066	11
-2065	10
-2064	3
-2063	11
-2062	10
-2061	13
-2060	12
-2059	12
-2058	4
-2057	9
-2056	5
-2055	8
-2054	9
-2053	13
-2052	11
-2051	8
-2050	5
-2049	13
-2048	6
-2047	10
-2046	11
-2045	9
-2044	7
-2043	8
-2042	9
-2041	11
-2040	6
-2039	6
-2038	7
-2037	11
-2036	11
-2035	12
-2034	8
-2033	10
-2032	6
-2031	6
-2030	8
-2029	10
-2028	15
-2027	14
-2026	5
-2025	9
-2024	9
-2023	8
-2022	5
-2021	10
-2020	13
-2019	10
-2018	9
-2017	10
-2016	6
-2015	6
-2014	6
-2013	6
-2012	10
-2011	14
-2010	10
-2009	7
-2008	3
-2007	6
-2006	9
-2005	5
-2004	13
-2003	12
-2002	9
-2001	11
-2000	9
-1999	6
-1998	11
-1997	13
-1996	14
-1995	8
-1994	12
-1993	13
-1992	6
-1991	8
-1990	8
-1989	7
-1988	7
-1987	15
-1986	8
-1985	13
-1984	7
-1983	10
-1982	9
-1981	9
-1980	10
-1979	10
-1978	13
-1977	14
-1976	6
-1975	9
-1974	8
-1973	10
-1972	5
-1971	7
-1970	10
-1969	8
-1968	13
-1967	8
-1966	10
-1965	13
-1964	5
-1963	12
-1962	6
-1961	9
-1960	13
-1959	11
-1958	7
-1957	14
-1956	8
-1955	13
-1954	11
-1953	10
-1952	6
-1951	15
-1950	4
-1949	8
-1948	6
-1947	8
-1946	9
-1945	6
-1944	8
-1943	12
-1942	8
-1941	15
-1940	12
-1939	10
-1938	7
-1937	8
-1936	7
-1935	5
-1934	9
-1933	8
-1932	11
-1931	16
-1930	13
-1929	11
-1928	11
-1927	12
-1926	4
-1925	8
-1924	11
-1923	7
-1922	7
-1921	9
-1920	6
-1919	5
-1918	11
-1917	8
-1916	10
-1915	7
-1914	10
-1913	6
-1912	6
-1911	14
-1910	16
-1909	5
-1908	12
-1907	10
-1906	13
-1905	8
-1904	13
-1903	12
-1902	6
-1901	13
-1900	16
-1899	6
-1898	10
-1897	9
-1896	9
-1895	11
-1894	5
-1893	6
-1892	8
-1891	5
-1890	7
-1889	6
-1888	12
-1887	10
-1886	7
-1885	13
-1884	4
-1883	3
-1882	4
-1881	8
-1880	8
-1879	14
-1878	11
-1877	8
-1876	14
-1875	8
-1874	11
-1873	8
-1872	7
-1871	12
-1870	6
-1869	7
-1868	8
-1867	9
-1866	6
-1865	12
-1864	8
-1863	7
-1862	14
-1861	8
-1860	11
-1859	11
-1858	13
-1857	10
-1856	11
-1855	11
-1854	7
-1853	7
-1852	6
-1851	8
-1850	9
-1849	9
-1848	8
-1847	10
-1846	8
-1845	6
-1844	11
-1843	6
-1842	13
-1841	7
-1840	7
-1839	10
-1838	9
-1837	4
-1836	12
-1835	11
-1834	9
-1833	10
-1832	16
-1831	6
-1830	4
-1829	9
-1828	7
-1827	3
-1826	7
-1825	8
-1824	11
-1823	6
-1822	14
-1821	9
-1820	11
-1819	6
-1818	13
-1817	10
-1816	7
-1815	7
-1814	8
-1813	6
-1812	11
-1811	10
-1810	11
-1809	7
-1808	6
-1807	9
-1806	10
-1805	15
-1804	12
-1803	5
-1802	7
-1801	7
-1800	12
-1799	9
-1798	8
-1797	8
-1796	10
-1795	15
-1794	8
-1793	9
-1792	9
-1791	10
-1790	16
-1789	8
-1788	10
-1787	6
-1786	9
-1785	2
-1784	11
-1783	12
-1782	6
-1781	12
-1780	10
-1779	9
-1778	3
-1777	8
-1776	7
-1775	7
-1774	6
-1773	7
-1772	10
-1771	12
-1770	10
-1769	8
-1768	8
-1767	12
-1766	12
-1765	8
-1764	9
-1763	9
-1762	7
-1761	14
-1760	10
-1759	12
-1758	10
-1757	11
-1756	10
-1755	5
-1754	10
-1753	13
-1752	5
-1751	12
-1750	8
-1749	3
-1748	13
-1747	8
-1746	11
-1745	11
-1744	7
-1743	7
-1742	11
-1741	12
-1740	8
-1739	13
-1738	11
-1737	14
-1736	9
-1735	11
-1734	9
-1733	8
-1732	10
-1731	13
-1730	8
-1729	12
-1728	12
-1727	12
-1726	13
-1725	12
-1724	5
-1723	14
-1722	8
-1721	9
-1720	11
-1719	7
-1718	10
-1717	10
-1716	5
-1715	7
-1714	7
-1713	11
-1712	9
-1711	6
-1710	16
-1709	8
-1708	6
-1707	5
-1706	8
-1705	6
-1704	5
-1703	2
-1702	7
-1701	9
-1700	8
-1699	7
-1698	6
-1697	7
-1696	8
-1695	15
-1694	4
-1693	14
-1692	12
-1691	6
-1690	5
-1689	10
-1688	4
-1687	2
-1686	13
-1685	6
-1684	13
-1683	10
-1682	7
-1681	7
-1680	5
-1679	10
-1678	8
-1677	11
-1676	10
-1675	8
-1674	6
-1673	10
-1672	8
-1671	8
-1670	6
-1669	10
-1668	8
-1667	12
-1666	5
-1665	9
-1664	8
-1663	10
-1662	12
-1661	12
-1660	18
-1659	12
-1658	9
-1657	5
-1656	7
-1655	17
-1654	12
-1653	11
-1652	13
-1651	4
-1650	13
-1649	8
-1648	7
-1647	9
-1646	7
-1645	6
-1644	10
-1643	9
-1642	9
-1641	7
-1640	14
-1639	14
-1638	10
-1637	13
-1636	15
-1635	5
-1634	7
-1633	6
-1632	9
-1631	7
-1630	7
-1629	8
-1628	10
-1627	15
-1626	5
-1625	16
-1624	14
-1623	7
-1622	15
-1621	7
-1620	14
-1619	8
-1618	6
-1617	7
-1616	7
-1615	7
-1614	10
-1613	8
-1612	8
-1611	7
-1610	8
-1609	5
-1608	12
-1607	12
-1606	11
-1605	17
-1604	11
-1603	14
-1602	7
-1601	15
-1600	9
-1599	8
-1598	8
-1597	9
-1596	7
-1595	12
-1594	13
-1593	10
-1592	17
-1591	8
-1590	11
-1589	9
-1588	12
-1587	10
-1586	11
-1585	9
-1584	7
-1583	2
-1582	9
-1581	7
-1580	11
-1579	11
-1578	9
-1577	6
-1576	6
-1575	6
-1574	9
-1573	10
-1572	8
-1571	7
-1570	13
-1569	9
-1568	10
-1567	13
-1566	8
-1565	11
-1564	9
-1563	11
-1562	10
-1561	8
-1560	10
-1559	5
-1558	14
-1557	13
-1556	9
-1555	11
-1554	8
-1553	12
-1552	10
-1551	10
-1550	10
-1549	7
-1548	6
-1547	11
-1546	6
-1545	2
-1544	10
-1543	15
-1542	8
-1541	8
-1540	8
-1539	9
-1538	7
-1537	11
-1536	7
-1535	8
-1534	12
-1533	14
-1532	17
-1531	4
-1530	11
-1529	5
-1528	12
-1527	13
-1526	14
-1525	10
-1524	4
-1523	8
-1522	10
-1521	10
-1520	15
-1519	10
-1518	7
-1517	10
-1516	9
-1515	8
-1514	7
-1513	10
-1512	6
-1511	15
-1510	7
-1509	10
-1508	8
-1507	10
-1506	7
-1505	6
-1504	6
-1503	9
-1502	12
-1501	4
-1500	12
-1499	13
-1498	11
-1497	16
-1496	7
-1495	11
-1494	9
-1493	11
-1492	4
-1491	10
-1490	12
-1489	10
-1488	5
-1487	4
-1486	8
-1485	14
-1484	9
-1483	11
-1482	13
-1481	6
-1480	10
-1479	9
-1478	10
-1477	4
-1476	7
-1475	13
-1474	11
-1473	10
-1472	4
-1471	7
-1470	11
-1469	9
-1468	9
-1467	11
-1466	13
-1465	9
-1464	11
-1463	10
-1462	7
-1461	13
-1460	14
-1459	11
-1458	11
-1457	5
-1456	6
-1455	7
-1454	14
-1453	14
-1452	8
-1451	7
-1450	11
-1449	10
-1448	13
-1447	10
-1446	6
-1445	7
-1444	10
-1443	15
-1442	10
-1441	13
-1440	14
-1439	7
-1438	12
-1437	8
-1436	7
-1435	10
-1434	7
-1433	9
-1432	10
-1431	7
-1430	10
-1429	10
-1428	5
-1427	9
-1426	7
-1425	5
-1424	10
-1423	10
-1422	12
-1421	9
-1420	6
-1419	9
-1418	6
-1417	13
-1416	8
-1415	7
-1414	9
-1413	12
-1412	18
-1411	6
-1410	4
-1409	13
-1408	12
-1407	9
-1406	8
-1405	5
-1404	12
-1403	10
-1402	10
-1401	15
-1400	10
-1399	6
-1398	8
-1397	14
-1396	13
-1395	6
-1394	11
-1393	9
-1392	14
-1391	8
-1390	7
-1389	3
-1388	8
-1387	14
-1386	7
-1385	5
-1384	12
-1383	13
-1382	5
-1381	10
-1380	10
-1379	10
-1378	7
-1377	13
-1376	7
-1375	5
-1374	7
-1373	11
-1372	20
-1371	9
-1370	8
-1369	6
-1368	6
-1367	11
-1366	9
-1365	6
-1364	4
-1363	14
-1362	3
-1361	12
-1360	3
-1359	11
-1358	9
-1357	4
-1356	11
-1355	8
-1354	7
-1353	4
-1352	9
-1351	10
-1350	15
-1349	8
-1348	10
-1347	10
-1346	10
-1345	8
-1344	11
-1343	11
-1342	8
-1341	11
-1340	15
-1339	8
-1338	12
-1337	13
-1336	12
-1335	7
-1334	11
-1333	10
-1332	12
-1331	10
-1330	8
-1329	11
-1328	7
-1327	10
-1326	9
-1325	14
-1324	4
-1323	8
-1322	6
-1321	7
-1320	8
-1319	5
-1318	10
-1317	16
-1316	13
-1315	8
-1314	11
-1313	6
-1312	8
-1311	6
-1310	7
-1309	13
-1308	10
-1307	5
-1306	4
-1305	12
-1304	10
-1303	13
-1302	10
-1301	6
-1300	7
-1299	13
-1298	4
-1297	5
-1296	6
-1295	11
-1294	10
-1293	8
-1292	6
-1291	6
-1290	9
-1289	4
-1288	10
-1287	19
-1286	11
-1285	12
-1284	6
-1283	8
-1282	13
-1281	7
-1280	13
-1279	10
-1278	11
-1277	9
-1276	9
-1275	7
-1274	9
-1273	8
-1272	9
-1271	7
-1270	8
-1269	8
-1268	8
-1267	12
-1266	6
-1265	14
-1264	14
-1263	7
-1262	14
-1261	10
-1260	9
-1259	9
-1258	11
-1257	13
-1256	12
-1255	13
-1254	7
-1253	11
-1252	15
-1251	10
-1250	5
-1249	11
-1248	8
-1247	12
-1246	11
-1245	10
-1244	9
-1243	7
-1242	9
-1241	5
-1240	6
-1239	16
-1238	7
-1237	8
-1236	9
-1235	9
-1234	9
-1233	6
-1232	11
-1231	5
-1230	11
-1229	16
-1228	9
-1227	5
-1226	9
-1225	9
-1224	11
-1223	12
-1222	13
-1221	11
-1220	14
-1219	11
-1218	14
-1217	12
-1216	12
-1215	11
-1214	7
-1213	8
-1212	9
-1211	9
-1210	8
-1209	5
-1208	10
-1207	5
-1206	6
-1205	10
-1204	10
-1203	15
-1202	6
-1201	5
-1200	14
-1199	17
-1198	11
-1197	11
-1196	9
-1195	11
-1194	8
-1193	10
-1192	9
-1191	6
-1190	11
-1189	11
-1188	7
-1187	7
-1186	8
-1185	6
-1184	8
-1183	9
-1182	14
-1181	8
-1180	9
-1179	10
-1178	12
-1177	5
-1176	8
-1175	10
-1174	11
-1173	7
-1172	6
-1171	6
-1170	8
-1169	8
-1168	5
-1167	7
-1166	10
-1165	6
-1164	13
-1163	7
-1162	6
-1161	10
-1160	9
-1159	7
-1158	11
-1157	10
-1156	11
-1155	7
-1154	11
-1153	11
-1152	13
-1151	13
-1150	5
-1149	11
-1148	8
-1147	15
-1146	5
-1145	9
-1144	11
-1143	5
-1142	10
-1141	7
-1140	7
-1139	9
-1138	8
-1137	10
-1136	9
-1135	13
-1134	6
-1133	9
-1132	6
-1131	16
-1130	6
-1129	12
-1128	13
-1127	14
-1126	5
-1125	10
-1124	8
-1123	11
-1122	13
-1121	7
-1120	10
-1119	6
-1118	17
-1117	5
-1116	6
-1115	13
-1114	7
-1113	9
-1112	9
-1111	11
-1110	12
-1109	12
-1108	4
-1107	6
-1106	5
-1105	16
-1104	13
-1103	12
-1102	7
-1101	14
-1100	7
-1099	7
-1098	12
-1097	11
-1096	14
-1095	13
-1094	9
-1093	7
-1092	16
-1091	13
-1090	8
-1089	10
-1088	6
-1087	4
-1086	9
-1085	6
-1084	10
-1083	7
-1082	11
-1081	6
-1080	6
-1079	7
-1078	11
-1077	10
-1076	8
-1075	6
-1074	12
-1073	6
-1072	9
-1071	10
-1070	4
-1069	3
-1068	7
-1067	1
-1066	13
-1065	5
-1064	7
-1063	11
-1062	8
-1061	10
-1060	9
-1059	13
-1058	8
-1057	3
-1056	6
-1055	4
-1054	12
-1053	6
-1052	8
-1051	13
-1050	10
-1049	6
-1048	7
-1047	13
-1046	9
-1045	10
-1044	7
-1043	14
-1042	11
-1041	7
-1040	8
-1039	9
-1038	5
-1037	9
-1036	4
-1035	7
-1034	19
-1033	7
-1032	13
-1031	8
-1030	11
-1029	8
-1028	19
-1027	18
-1026	7
-1025	9
-1024	5
-1023	6
-1022	6
-1021	3
-1020	11
-1019	7
-1018	8
-1017	12
-1016	7
-1015	9
-1014	8
-1013	5
-1012	11
-1011	9
-1010	9
-1009	13
-1008	8
-1007	12
-1006	18
-1005	6
-1004	10
-1003	6
-1002	12
-1001	10
[truncated: 4,001 more rows]
