# Supplementary material for: Periodicity of SNP distribution around transcription start sites
Source: BMC Genomics. 2006 Apr 3;7:66. doi: 10.1186/1471-2164-7-66 (PMC1448210; doi:10.1186/1471-2164-7-66)
Supplement: Additional File 8 — Matlab script and input files. The input files for Matlab script is a 2-column 6001-line table in ASCII format, in which the first and second columns represent the relative position to TSSs and the number of SNPs at each position, respectively. For nucleotide divergence, an additional third column represents the number of aligned sequences between the humans and chimpanzees at each position relative to TSSs. [file 1471-2164-7-66-S8.zip › hspromoter.tabv4.fas3000.unique.cpgout.list_0.CompChimpHumanTSSsummary_2gapNofilter]

-3000	18	1577
-2999	18	1601
-2998	11	1602
-2997	13	1605
-2996	13	1609
-2995	17	1616
-2994	13	1617
-2993	20	1620
-2992	17	1623
-2991	13	1627
-2990	11	1630
-2989	20	1632
-2988	16	1630
-2987	17	1631
-2986	17	1633
-2985	13	1632
-2984	15	1631
-2983	6	1633
-2982	10	1631
-2981	23	1632
-2980	14	1634
-2979	20	1635
-2978	21	1638
-2977	20	1643
-2976	23	1642
-2975	18	1642
-2974	21	1644
-2973	29	1645
-2972	29	1643
-2971	21	1645
-2970	11	1647
-2969	21	1646
-2968	19	1648
-2967	16	1648
-2966	15	1651
-2965	17	1651
-2964	25	1648
-2963	18	1650
-2962	17	1650
-2961	28	1652
-2960	19	1651
-2959	16	1652
-2958	19	1652
-2957	23	1653
-2956	21	1651
-2955	20	1654
-2954	20	1655
-2953	20	1657
-2952	20	1660
-2951	20	1662
-2950	21	1661
-2949	13	1662
-2948	20	1663
-2947	25	1663
-2946	22	1665
-2945	18	1663
-2944	16	1664
-2943	20	1664
-2942	16	1662
-2941	14	1666
-2940	12	1668
-2939	19	1666
-2938	20	1666
-2937	17	1669
-2936	14	1669
-2935	19	1670
-2934	15	1673
-2933	13	1671
-2932	12	1671
-2931	16	1671
-2930	24	1669
-2929	17	1672
-2928	23	1671
-2927	20	1676
-2926	27	1676
-2925	15	1682
-2924	17	1681
-2923	14	1681
-2922	18	1686
-2921	14	1689
-2920	26	1691
-2919	24	1690
-2918	29	1689
-2917	25	1690
-2916	22	1691
-2915	15	1689
-2914	19	1690
-2913	22	1689
-2912	19	1693
-2911	25	1691
-2910	21	1696
-2909	17	1695
-2908	23	1694
-2907	29	1697
-2906	18	1695
-2905	21	1696
-2904	26	1696
-2903	22	1698
-2902	14	1697
-2901	18	1699
-2900	20	1703
-2899	12	1706
-2898	27	1706
-2897	17	1709
-2896	13	1710
-2895	19	1708
-2894	25	1709
-2893	22	1710
-2892	21	1712
-2891	14	1713
-2890	29	1712
-2889	21	1710
-2888	26	1712
-2887	22	1712
-2886	29	1711
-2885	23	1713
-2884	14	1713
-2883	19	1711
-2882	28	1709
-2881	29	1710
-2880	18	1718
-2879	11	1718
-2878	24	1722
-2877	22	1723
-2876	23	1722
-2875	24	1725
-2874	29	1723
-2873	26	1724
-2872	27	1724
-2871	18	1725
-2870	15	1724
-2869	23	1723
-2868	22	1728
-2867	24	1730
-2866	24	1730
-2865	24	1730
-2864	25	1730
-2863	16	1734
-2862	27	1734
-2861	20	1732
-2860	32	1738
-2859	25	1735
-2858	21	1737
-2857	19	1739
-2856	27	1741
-2855	19	1742
-2854	25	1743
-2853	24	1743
-2852	9	1747
-2851	25	1748
-2850	15	1749
-2849	16	1748
-2848	16	1750
-2847	17	1752
-2846	26	1749
-2845	17	1745
-2844	25	1744
-2843	24	1749
-2842	26	1747
-2841	21	1745
-2840	16	1747
-2839	20	1751
-2838	24	1751
-2837	22	1748
-2836	21	1750
-2835	19	1755
-2834	18	1752
-2833	18	1752
-2832	21	1755
-2831	27	1755
-2830	24	1756
-2829	19	1755
-2828	31	1759
-2827	13	1758
-2826	29	1761
-2825	16	1763
-2824	25	1762
-2823	15	1765
-2822	16	1765
-2821	20	1767
-2820	23	1767
-2819	25	1765
-2818	7	1767
-2817	21	1769
-2816	16	1771
-2815	16	1768
-2814	23	1770
-2813	21	1770
-2812	22	1769
-2811	14	1769
-2810	21	1772
-2809	21	1771
-2808	21	1774
-2807	23	1775
-2806	23	1775
-2805	19	1774
-2804	27	1771
-2803	18	1775
-2802	25	1775
-2801	24	1779
-2800	28	1778
-2799	24	1777
-2798	27	1779
-2797	17	1780
-2796	22	1787
-2795	29	1789
-2794	22	1791
-2793	33	1791
-2792	21	1791
-2791	27	1790
-2790	25	1792
-2789	19	1789
-2788	15	1787
-2787	24	1790
-2786	17	1792
-2785	26	1795
-2784	21	1795
-2783	21	1791
-2782	20	1792
-2781	24	1794
-2780	16	1793
-2779	22	1796
-2778	25	1792
-2777	25	1792
-2776	15	1795
-2775	17	1797
-2774	19	1799
-2773	20	1801
-2772	19	1803
-2771	23	1803
-2770	24	1806
-2769	21	1810
-2768	20	1811
-2767	21	1811
-2766	22	1815
-2765	30	1813
-2764	19	1816
-2763	30	1816
-2762	24	1821
-2761	26	1821
-2760	24	1822
-2759	25	1825
-2758	15	1826
-2757	29	1830
-2756	19	1831
-2755	14	1833
-2754	19	1835
-2753	20	1835
-2752	20	1836
-2751	14	1836
-2750	13	1839
-2749	21	1841
-2748	20	1842
-2747	26	1842
-2746	17	1846
-2745	24	1846
-2744	27	1846
-2743	23	1852
-2742	20	1851
-2741	28	1857
-2740	24	1858
-2739	26	1858
-2738	26	1857
-2737	25	1857
-2736	25	1861
-2735	13	1862
-2734	24	1862
-2733	14	1867
-2732	16	1868
-2731	26	1870
-2730	26	1871
-2729	34	1872
-2728	30	1871
-2727	19	1874
-2726	18	1874
-2725	21	1877
-2724	26	1877
-2723	17	1876
-2722	20	1876
-2721	26	1880
-2720	25	1879
-2719	24	1879
-2718	25	1880
-2717	24	1880
-2716	28	1883
-2715	22	1884
-2714	27	1884
-2713	25	1887
-2712	16	1890
-2711	16	1888
-2710	26	1891
-2709	22	1892
-2708	25	1893
-2707	22	1896
-2706	23	1896
-2705	26	1898
-2704	16	1900
-2703	32	1898
-2702	25	1898
-2701	21	1898
-2700	19	1899
-2699	20	1897
-2698	21	1896
-2697	22	1894
-2696	26	1896
-2695	28	1895
-2694	19	1899
-2693	26	1901
-2692	32	1903
-2691	19	1900
-2690	19	1902
-2689	20	1902
-2688	16	1902
-2687	27	1900
-2686	19	1902
-2685	25	1901
-2684	18	1904
-2683	31	1902
-2682	15	1896
-2681	27	1897
-2680	20	1897
-2679	12	1899
-2678	28	1900
-2677	26	1900
-2676	17	1905
-2675	25	1903
-2674	31	1906
-2673	30	1908
-2672	24	1908
-2671	27	1908
-2670	21	1911
-2669	21	1911
-2668	25	1912
-2667	29	1912
-2666	16	1911
-2665	19	1913
-2664	20	1914
-2663	21	1917
-2662	17	1921
-2661	27	1923
-2660	25	1922
-2659	27	1923
-2658	20	1924
-2657	24	1924
-2656	25	1924
-2655	28	1925
-2654	24	1926
-2653	26	1928
-2652	25	1928
-2651	21	1925
-2650	24	1929
-2649	32	1931
-2648	16	1932
-2647	19	1935
-2646	26	1934
-2645	20	1934
-2644	15	1933
-2643	30	1938
-2642	22	1939
-2641	30	1940
-2640	21	1938
-2639	12	1941
-2638	20	1942
-2637	25	1941
-2636	15	1942
-2635	22	1942
-2634	28	1945
-2633	25	1945
-2632	23	1944
-2631	17	1948
-2630	20	1947
-2629	35	1945
-2628	26	1947
-2627	21	1945
-2626	24	1946
-2625	29	1950
-2624	26	1949
-2623	19	1950
-2622	22	1950
-2621	15	1951
-2620	19	1955
-2619	24	1956
-2618	20	1954
-2617	33	1954
-2616	24	1955
-2615	28	1957
-2614	16	1956
-2613	19	1955
-2612	19	1956
-2611	21	1959
-2610	27	1957
-2609	27	1957
-2608	19	1960
-2607	20	1962
-2606	21	1962
-2605	18	1961
-2604	12	1963
-2603	33	1962
-2602	17	1962
-2601	23	1967
-2600	25	1967
-2599	25	1972
-2598	32	1971
-2597	19	1973
-2596	27	1975
-2595	18	1975
-2594	26	1974
-2593	24	1975
-2592	16	1976
-2591	18	1977
-2590	26	1978
-2589	36	1982
-2588	19	1980
-2587	20	1981
-2586	26	1984
-2585	18	1985
-2584	33	1987
-2583	19	1987
-2582	16	1987
-2581	22	1990
-2580	17	1987
-2579	30	1984
-2578	22	1985
-2577	20	1990
-2576	22	1990
-2575	33	1989
-2574	18	1990
-2573	19	1989
-2572	33	1988
-2571	25	1990
-2570	15	1993
-2569	28	1995
-2568	29	1996
-2567	27	1998
-2566	22	1995
-2565	15	1998
-2564	24	2001
-2563	24	2002
-2562	27	2002
-2561	19	2004
-2560	25	2004
-2559	31	2003
-2558	22	2006
-2557	21	2005
-2556	28	2006
-2555	22	2007
-2554	20	2008
-2553	23	2008
-2552	30	2011
-2551	26	2015
-2550	29	2014
-2549	16	2013
-2548	20	2014
-2547	26	2014
-2546	23	2014
-2545	19	2015
-2544	21	2018
-2543	25	2014
-2542	19	2016
-2541	18	2019
-2540	24	2019
-2539	11	2021
-2538	21	2021
-2537	19	2022
-2536	22	2022
-2535	22	2021
-2534	20	2023
-2533	21	2023
-2532	22	2021
-2531	27	2024
-2530	24	2018
-2529	25	2017
-2528	21	2019
-2527	24	2021
-2526	25	2025
-2525	20	2030
-2524	33	2032
-2523	26	2033
-2522	19	2036
-2521	20	2036
-2520	27	2036
-2519	25	2040
-2518	31	2044
-2517	23	2047
-2516	20	2046
-2515	21	2047
-2514	32	2045
-2513	33	2048
-2512	21	2048
-2511	27	2050
-2510	18	2047
-2509	20	2049
-2508	21	2049
-2507	28	2048
-2506	25	2051
-2505	16	2052
-2504	19	2051
-2503	28	2054
-2502	23	2051
-2501	30	2056
-2500	19	2053
-2499	26	2055
-2498	24	2054
-2497	27	2056
-2496	27	2055
-2495	25	2057
-2494	21	2056
-2493	21	2056
-2492	27	2058
-2491	19	2059
-2490	30	2058
-2489	26	2059
-2488	26	2058
-2487	28	2056
-2486	24	2057
-2485	17	2058
-2484	24	2057
-2483	25	2063
-2482	24	2062
-2481	20	2061
-2480	31	2062
-2479	17	2065
-2478	20	2066
-2477	29	2067
-2476	25	2072
-2475	30	2074
-2474	28	2072
-2473	20	2074
-2472	23	2075
-2471	30	2077
-2470	24	2076
-2469	25	2074
-2468	16	2078
-2467	26	2079
-2466	19	2082
-2465	28	2085
-2464	28	2085
-2463	32	2089
-2462	26	2089
-2461	28	2088
-2460	26	2090
-2459	26	2094
-2458	21	2096
-2457	22	2100
-2456	21	2098
-2455	17	2096
-2454	28	2097
-2453	22	2096
-2452	15	2095
-2451	27	2097
-2450	25	2094
-2449	32	2093
-2448	27	2096
-2447	20	2095
-2446	26	2096
-2445	28	2096
-2444	29	2097
-2443	27	2093
-2442	23	2097
-2441	23	2098
-2440	16	2100
-2439	40	2100
-2438	18	2102
-2437	27	2106
-2436	18	2107
-2435	20	2112
-2434	20	2111
-2433	19	2110
-2432	30	2111
-2431	25	2107
-2430	26	2107
-2429	21	2107
-2428	17	2104
-2427	24	2107
-2426	20	2109
-2425	17	2106
-2424	23	2111
-2423	16	2112
-2422	21	2116
-2421	13	2119
-2420	24	2120
-2419	30	2120
-2418	31	2121
-2417	28	2124
-2416	21	2125
-2415	23	2128
-2414	24	2128
-2413	20	2127
-2412	27	2127
-2411	24	2127
-2410	25	2124
-2409	24	2126
-2408	22	2127
-2407	35	2126
-2406	23	2127
-2405	31	2128
-2404	29	2130
-2403	33	2132
-2402	23	2136
-2401	19	2133
-2400	21	2132
-2399	34	2134
-2398	29	2138
-2397	29	2137
-2396	29	2141
-2395	23	2143
-2394	26	2145
-2393	20	2145
-2392	29	2148
-2391	26	2146
-2390	23	2148
-2389	31	2146
-2388	22	2143
-2387	21	2144
-2386	23	2149
-2385	24	2149
-2384	25	2148
-2383	27	2151
-2382	31	2153
-2381	31	2157
-2380	34	2158
-2379	21	2156
-2378	22	2156
-2377	25	2158
-2376	24	2159
-2375	24	2156
-2374	23	2157
-2373	22	2158
-2372	25	2162
-2371	23	2163
-2370	34	2162
-2369	21	2168
-2368	23	2169
-2367	15	2169
-2366	21	2173
-2365	35	2173
-2364	27	2177
-2363	23	2176
-2362	25	2173
-2361	28	2171
-2360	27	2173
-2359	22	2176
-2358	29	2177
-2357	28	2179
-2356	24	2182
-2355	37	2181
-2354	26	2181
-2353	29	2185
-2352	22	2183
-2351	30	2185
-2350	31	2187
-2349	26	2189
-2348	36	2188
-2347	23	2187
-2346	21	2187
-2345	26	2187
-2344	23	2184
-2343	26	2186
-2342	27	2184
-2341	32	2188
-2340	24	2189
-2339	24	2189
-2338	26	2190
-2337	26	2190
-2336	25	2189
-2335	17	2190
-2334	32	2191
-2333	23	2192
-2332	22	2189
-2331	24	2192
-2330	37	2194
-2329	26	2192
-2328	30	2192
-2327	23	2194
-2326	25	2196
-2325	22	2197
-2324	26	2193
-2323	25	2194
-2322	21	2192
-2321	28	2195
-2320	25	2198
-2319	24	2200
-2318	24	2201
-2317	27	2203
-2316	23	2207
-2315	20	2204
-2314	34	2206
-2313	32	2207
-2312	26	2206
-2311	22	2206
-2310	25	2208
-2309	27	2208
-2308	14	2209
-2307	20	2205
-2306	25	2207
-2305	21	2210
-2304	28	2212
-2303	25	2216
-2302	25	2218
-2301	35	2218
-2300	31	2218
-2299	30	2218
-2298	27	2217
-2297	14	2220
-2296	22	2220
-2295	30	2221
-2294	29	2220
-2293	19	2225
-2292	22	2223
-2291	39	2226
-2290	23	2230
-2289	18	2227
-2288	21	2230
-2287	24	2232
-2286	32	2234
-2285	18	2238
-2284	24	2236
-2283	32	2239
-2282	26	2243
-2281	23	2243
-2280	32	2244
-2279	28	2247
-2278	36	2247
-2277	27	2246
-2276	27	2249
-2275	30	2248
-2274	20	2247
-2273	31	2245
-2272	27	2248
-2271	30	2247
-2270	27	2247
-2269	29	2248
-2268	24	2251
-2267	33	2249
-2266	21	2256
-2265	23	2262
-2264	27	2262
-2263	26	2266
-2262	22	2266
-2261	27	2268
-2260	35	2268
-2259	18	2268
-2258	21	2271
-2257	20	2274
-2256	23	2272
-2255	25	2274
-2254	25	2273
-2253	26	2273
-2252	32	2273
-2251	30	2271
-2250	17	2272
-2249	22	2276
-2248	30	2274
-2247	30	2284
-2246	24	2287
-2245	20	2286
-2244	37	2287
-2243	24	2285
-2242	29	2287
-2241	19	2286
-2240	25	2287
-2239	32	2287
-2238	24	2291
-2237	24	2291
-2236	24	2293
-2235	33	2292
-2234	35	2289
-2233	36	2291
-2232	35	2298
-2231	23	2296
-2230	34	2297
-2229	26	2298
-2228	26	2296
-2227	29	2298
-2226	30	2297
-2225	28	2295
-2224	18	2297
-2223	28	2296
-2222	28	2298
-2221	25	2298
-2220	28	2303
-2219	19	2302
-2218	31	2307
-2217	20	2314
-2216	26	2313
-2215	27	2318
-2214	25	2319
-2213	35	2322
-2212	13	2319
-2211	25	2318
-2210	32	2322
-2209	17	2321
-2208	26	2323
-2207	30	2324
-2206	27	2324
-2205	20	2321
-2204	28	2319
-2203	30	2323
-2202	26	2319
-2201	27	2319
-2200	24	2325
-2199	30	2328
-2198	35	2331
-2197	27	2327
-2196	26	2330
-2195	28	2334
-2194	32	2332
-2193	25	2334
-2192	22	2338
-2191	37	2342
-2190	22	2345
-2189	29	2348
-2188	24	2351
-2187	36	2348
-2186	29	2345
-2185	22	2345
-2184	27	2342
-2183	31	2345
-2182	25	2349
-2181	30	2350
-2180	25	2351
-2179	25	2350
-2178	18	2354
-2177	31	2351
-2176	26	2353
-2175	32	2351
-2174	27	2354
-2173	27	2354
-2172	30	2354
-2171	22	2354
-2170	31	2358
-2169	37	2358
-2168	30	2361
-2167	26	2355
-2166	23	2360
-2165	24	2360
-2164	33	2357
-2163	31	2361
-2162	33	2363
-2161	26	2366
-2160	27	2366
-2159	33	2370
-2158	28	2369
-2157	37	2367
-2156	31	2368
-2155	21	2369
-2154	32	2369
-2153	29	2371
-2152	24	2373
-2151	25	2377
-2150	27	2376
-2149	39	2377
-2148	30	2381
-2147	20	2382
-2146	31	2380
-2145	32	2378
-2144	21	2379
-2143	25	2383
-2142	27	2384
-2141	35	2384
-2140	24	2380
-2139	27	2382
-2138	36	2378
-2137	24	2376
-2136	32	2377
-2135	30	2380
-2134	32	2381
-2133	28	2380
-2132	29	2378
-2131	38	2381
-2130	29	2381
-2129	27	2381
-2128	29	2382
-2127	21	2385
-2126	30	2384
-2125	27	2386
-2124	30	2386
-2123	32	2391
-2122	37	2391
-2121	31	2389
-2120	22	2393
-2119	29	2395
-2118	31	2393
-2117	31	2396
-2116	20	2397
-2115	35	2398
-2114	31	2400
-2113	26	2403
-2112	24	2400
-2111	22	2402
-2110	26	2403
-2109	31	2405
-2108	27	2404
-2107	33	2406
-2106	30	2406
-2105	31	2405
-2104	33	2404
-2103	22	2411
-2102	29	2410
-2101	23	2410
-2100	29	2412
-2099	34	2407
-2098	30	2409
-2097	23	2412
-2096	25	2415
-2095	27	2417
-2094	33	2417
-2093	22	2420
-2092	35	2420
-2091	37	2422
-2090	25	2423
-2089	34	2422
-2088	30	2423
-2087	25	2424
-2086	24	2425
-2085	31	2430
-2084	27	2432
-2083	37	2433
-2082	27	2434
-2081	30	2434
-2080	37	2434
-2079	31	2436
-2078	23	2439
-2077	33	2437
-2076	24	2437
-2075	28	2437
-2074	24	2441
-2073	22	2441
-2072	19	2441
-2071	31	2440
-2070	35	2438
-2069	30	2442
-2068	26	2440
-2067	26	2440
-2066	39	2442
-2065	26	2447
-2064	33	2452
-2063	29	2452
-2062	30	2456
-2061	32	2458
-2060	24	2461
-2059	23	2464
-2058	29	2465
-2057	27	2464
-2056	32	2462
-2055	30	2467
-2054	24	2466
-2053	24	2464
-2052	34	2461
-2051	29	2462
-2050	28	2461
-2049	30	2462
-2048	23	2462
-2047	26	2464
-2046	24	2465
-2045	33	2467
-2044	20	2468
-2043	31	2470
-2042	35	2475
-2041	30	2474
-2040	32	2473
-2039	35	2474
-2038	25	2474
-2037	20	2478
-2036	26	2479
-2035	25	2482
-2034	20	2484
-2033	33	2483
-2032	38	2483
-2031	24	2486
-2030	30	2487
-2029	42	2491
-2028	28	2492
-2027	28	2489
-2026	20	2486
-2025	37	2492
-2024	28	2497
-2023	25	2500
-2022	31	2496
-2021	25	2493
-2020	25	2494
-2019	23	2497
-2018	30	2502
-2017	20	2503
-2016	30	2503
-2015	26	2497
-2014	27	2496
-2013	29	2497
-2012	29	2502
-2011	35	2504
-2010	23	2506
-2009	18	2507
-2008	26	2509
-2007	29	2507
-2006	30	2512
-2005	21	2514
-2004	27	2517
-2003	33	2521
-2002	30	2526
-2001	31	2526
-2000	35	2521
-1999	33	2517
-1998	39	2520
-1997	30	2521
-1996	33	2523
-1995	41	2522
-1994	38	2520
-1993	14	2523
-1992	22	2524
-1991	25	2527
-1990	22	2528
-1989	36	2529
-1988	33	2534
-1987	24	2535
-1986	30	2533
-1985	35	2540
-1984	30	2540
-1983	30	2543
-1982	26	2543
-1981	31	2546
-1980	34	2548
-1979	23	2549
-1978	22	2549
-1977	34	2552
-1976	25	2552
-1975	38	2550
-1974	24	2553
-1973	36	2552
-1972	27	2553
-1971	24	2551
-1970	25	2555
-1969	20	2559
-1968	29	2557
-1967	26	2558
-1966	30	2559
-1965	25	2559
-1964	27	2562
-1963	26	2566
-1962	35	2569
-1961	38	2568
-1960	21	2572
-1959	29	2571
-1958	27	2576
-1957	30	2578
-1956	35	2578
-1955	31	2585
-1954	37	2584
-1953	35	2589
-1952	30	2589
-1951	35	2593
-1950	21	2589
-1949	28	2591
-1948	28	2595
-1947	23	2595
-1946	38	2596
-1945	38	2595
-1944	26	2599
-1943	31	2601
-1942	35	2599
-1941	31	2601
-1940	26	2601
-1939	19	2606
-1938	40	2608
-1937	28	2607
-1936	25	2608
-1935	34	2612
-1934	35	2616
-1933	25	2616
-1932	33	2617
-1931	31	2617
-1930	27	2618
-1929	26	2620
-1928	40	2618
-1927	31	2618
-1926	24	2620
-1925	36	2621
-1924	29	2630
-1923	26	2631
-1922	24	2628
-1921	31	2636
-1920	40	2637
-1919	40	2639
-1918	24	2639
-1917	31	2635
-1916	24	2638
-1915	34	2636
-1914	29	2637
-1913	35	2636
-1912	30	2638
-1911	19	2641
-1910	28	2641
-1909	31	2642
-1908	36	2641
-1907	34	2643
-1906	27	2643
-1905	37	2644
-1904	27	2644
-1903	35	2647
-1902	28	2649
-1901	30	2652
-1900	27	2652
-1899	32	2655
-1898	31	2654
-1897	26	2659
-1896	34	2661
-1895	31	2665
-1894	30	2669
-1893	32	2669
-1892	28	2668
-1891	29	2672
-1890	36	2673
-1889	32	2675
-1888	26	2677
-1887	32	2682
-1886	32	2682
-1885	25	2686
-1884	36	2686
-1883	36	2690
-1882	35	2689
-1881	31	2691
-1880	29	2693
-1879	31	2694
-1878	39	2691
-1877	17	2695
-1876	37	2697
-1875	29	2697
-1874	34	2698
-1873	28	2701
-1872	24	2701
-1871	30	2700
-1870	38	2706
-1869	35	2704
-1868	38	2709
-1867	34	2709
-1866	41	2711
-1865	34	2710
-1864	28	2710
-1863	33	2712
-1862	23	2715
-1861	32	2715
-1860	28	2721
-1859	35	2717
-1858	33	2720
-1857	35	2721
-1856	39	2723
-1855	31	2724
-1854	34	2726
-1853	36	2721
-1852	28	2725
-1851	36	2724
-1850	41	2725
-1849	33	2726
-1848	31	2723
-1847	31	2726
-1846	35	2729
-1845	33	2727
-1844	32	2732
-1843	29	2732
-1842	60	2737
-1841	31	2736
-1840	30	2738
-1839	35	2736
-1838	35	2737
-1837	37	2737
-1836	34	2736
-1835	33	2737
-1834	28	2738
-1833	36	2743
-1832	33	2742
-1831	38	2742
-1830	43	2748
-1829	26	2748
-1828	23	2751
-1827	28	2756
-1826	26	2758
-1825	27	2761
-1824	26	2765
-1823	40	2763
-1822	36	2765
-1821	37	2773
-1820	35	2769
-1819	24	2770
-1818	34	2769
-1817	37	2770
-1816	25	2773
-1815	32	2773
-1814	39	2772
-1813	36	2768
-1812	46	2768
-1811	37	2773
-1810	36	2774
-1809	30	2776
-1808	38	2780
-1807	37	2779
-1806	33	2782
-1805	31	2781
-1804	31	2779
-1803	21	2780
-1802	26	2779
-1801	31	2781
-1800	26	2784
-1799	32	2787
-1798	35	2788
-1797	39	2788
-1796	28	2792
-1795	40	2793
-1794	34	2797
-1793	28	2796
-1792	37	2796
-1791	34	2797
-1790	35	2801
-1789	46	2803
-1788	39	2804
-1787	28	2806
-1786	28	2804
-1785	36	2803
-1784	36	2809
-1783	46	2810
-1782	32	2814
-1781	48	2817
-1780	37	2814
-1779	39	2817
-1778	36	2817
-1777	42	2819
-1776	33	2816
-1775	40	2819
-1774	36	2820
-1773	40	2822
-1772	34	2822
-1771	27	2823
-1770	35	2826
-1769	37	2826
-1768	36	2829
-1767	29	2828
-1766	39	2830
-1765	34	2831
-1764	37	2832
-1763	35	2834
-1762	36	2836
-1761	32	2839
-1760	37	2840
-1759	42	2840
-1758	40	2840
-1757	34	2842
-1756	52	2843
-1755	28	2848
-1754	33	2851
-1753	38	2849
-1752	35	2851
-1751	30	2855
-1750	27	2852
-1749	45	2859
-1748	30	2861
-1747	34	2855
-1746	28	2859
-1745	38	2864
-1744	29	2858
-1743	30	2860
-1742	37	2861
-1741	31	2864
-1740	30	2866
-1739	24	2865
-1738	43	2861
-1737	39	2859
-1736	37	2867
-1735	35	2868
-1734	34	2870
-1733	38	2868
-1732	35	2875
-1731	42	2877
-1730	35	2879
-1729	34	2881
-1728	33	2881
-1727	31	2883
-1726	29	2885
-1725	37	2885
-1724	31	2886
-1723	39	2887
-1722	37	2892
-1721	39	2893
-1720	38	2897
-1719	43	2898
-1718	37	2897
-1717	35	2898
-1716	37	2900
-1715	34	2900
-1714	30	2903
-1713	33	2905
-1712	36	2904
-1711	30	2907
-1710	34	2904
-1709	29	2907
-1708	32	2905
-1707	32	2902
-1706	36	2908
-1705	35	2906
-1704	33	2911
-1703	29	2914
-1702	30	2922
-1701	41	2923
-1700	30	2928
-1699	54	2926
-1698	33	2930
-1697	38	2932
-1696	32	2937
-1695	27	2937
-1694	29	2936
-1693	32	2935
-1692	36	2940
-1691	28	2935
-1690	39	2936
-1689	29	2937
-1688	28	2943
-1687	45	2943
-1686	24	2948
-1685	39	2955
-1684	36	2956
-1683	29	2953
-1682	25	2957
-1681	29	2956
-1680	32	2958
-1679	34	2956
-1678	34	2956
-1677	36	2960
-1676	28	2963
-1675	36	2964
-1674	37	2963
-1673	29	2960
-1672	47	2967
-1671	33	2967
-1670	35	2970
-1669	37	2969
-1668	34	2969
-1667	30	2972
-1666	31	2972
-1665	34	2971
-1664	44	2967
-1663	31	2969
-1662	33	2971
-1661	27	2969
-1660	32	2975
-1659	42	2978
-1658	30	2983
-1657	33	2987
-1656	24	2988
-1655	36	2992
-1654	31	2993
-1653	32	2995
-1652	32	2996
-1651	35	2998
-1650	40	3002
-1649	35	3001
-1648	26	3005
-1647	34	3006
-1646	40	3009
-1645	37	3008
-1644	31	3006
-1643	35	3012
-1642	34	3006
-1641	42	3005
-1640	35	3008
-1639	36	3010
-1638	36	3011
-1637	39	3013
-1636	39	3016
-1635	29	3016
-1634	38	3016
-1633	38	3018
-1632	34	3020
-1631	28	3023
-1630	28	3027
-1629	46	3029
-1628	32	3030
-1627	38	3030
-1626	39	3028
-1625	50	3033
-1624	34	3032
-1623	29	3039
-1622	31	3044
-1621	35	3045
-1620	46	3044
-1619	46	3044
-1618	33	3044
-1617	26	3048
-1616	39	3046
-1615	28	3053
-1614	32	3053
-1613	21	3054
-1612	40	3062
-1611	35	3067
-1610	39	3068
-1609	33	3067
-1608	35	3070
-1607	43	3066
-1606	21	3073
-1605	34	3078
-1604	36	3078
-1603	30	3079
-1602	39	3086
-1601	31	3085
-1600	27	3086
-1599	41	3083
-1598	36	3084
-1597	28	3080
-1596	42	3082
-1595	34	3082
-1594	44	3087
-1593	27	3090
-1592	33	3091
-1591	28	3091
-1590	31	3093
-1589	32	3090
-1588	35	3093
-1587	34	3094
-1586	37	3098
-1585	26	3096
-1584	45	3101
-1583	34	3101
-1582	23	3097
-1581	42	3093
-1580	38	3098
-1579	19	3099
-1578	49	3100
-1577	32	3102
-1576	26	3105
-1575	30	3105
-1574	38	3105
-1573	28	3107
-1572	38	3114
-1571	36	3119
-1570	32	3119
-1569	40	3122
-1568	40	3124
-1567	35	3123
-1566	41	3122
-1565	31	3125
-1564	48	3128
-1563	42	3128
-1562	47	3130
-1561	47	3132
-1560	32	3133
-1559	39	3138
-1558	38	3138
-1557	37	3136
-1556	48	3136
-1555	31	3136
-1554	35	3138
-1553	40	3144
-1552	33	3146
-1551	45	3146
-1550	33	3146
-1549	49	3152
-1548	39	3152
-1547	49	3151
-1546	34	3154
-1545	32	3152
-1544	41	3154
-1543	32	3158
-1542	38	3159
-1541	36	3161
-1540	25	3165
-1539	22	3171
-1538	36	3172
-1537	31	3171
-1536	54	3177
-1535	35	3177
-1534	27	3178
-1533	35	3179
-1532	31	3178
-1531	38	3175
-1530	35	3175
-1529	43	3180
-1528	37	3178
-1527	33	3176
-1526	41	3178
-1525	32	3181
-1524	44	3185
-1523	32	3184
-1522	26	3185
-1521	43	3186
-1520	34	3187
-1519	43	3190
-1518	41	3194
-1517	36	3194
-1516	38	3194
-1515	39	3196
-1514	38	3195
-1513	33	3197
-1512	36	3199
-1511	37	3200
-1510	29	3203
-1509	44	3203
-1508	32	3202
-1507	44	3202
-1506	34	3199
-1505	41	3198
-1504	32	3200
-1503	36	3198
-1502	36	3199
-1501	32	3206
-1500	34	3208
-1499	36	3212
-1498	39	3217
-1497	36	3220
-1496	43	3221
-1495	42	3222
-1494	25	3218
-1493	39	3225
-1492	44	3227
-1491	42	3229
-1490	41	3235
-1489	40	3238
-1488	34	3238
-1487	35	3239
-1486	38	3241
-1485	41	3242
-1484	34	3244
-1483	33	3246
-1482	26	3243
-1481	32	3243
-1480	35	3241
-1479	38	3246
-1478	40	3247
-1477	32	3249
-1476	39	3246
-1475	29	3243
-1474	46	3247
-1473	37	3249
-1472	44	3250
-1471	47	3251
-1470	43	3256
-1469	42	3264
-1468	39	3266
-1467	34	3268
-1466	32	3260
-1465	38	3267
-1464	36	3268
-1463	35	3268
-1462	31	3267
-1461	39	3268
-1460	22	3269
-1459	54	3274
-1458	36	3273
-1457	36	3271
-1456	43	3276
-1455	41	3275
-1454	35	3283
-1453	47	3283
-1452	28	3287
-1451	37	3289
-1450	34	3289
-1449	28	3293
-1448	33	3292
-1447	34	3295
-1446	44	3299
-1445	30	3298
-1444	46	3300
-1443	38	3304
-1442	39	3306
-1441	46	3310
-1440	41	3314
-1439	42	3314
-1438	37	3315
-1437	36	3310
-1436	37	3317
-1435	37	3321
-1434	36	3318
-1433	37	3318
-1432	42	3320
-1431	49	3322
-1430	44	3319
-1429	32	3319
-1428	36	3324
-1427	33	3323
-1426	30	3323
-1425	36	3326
-1424	40	3325
-1423	30	3328
-1422	39	3328
-1421	36	3330
-1420	37	3333
-1419	44	3332
-1418	32	3333
-1417	40	3332
-1416	39	3334
-1415	29	3337
-1414	32	3335
-1413	49	3337
-1412	40	3331
-1411	45	3335
-1410	41	3338
-1409	41	3333
-1408	43	3338
-1407	36	3336
-1406	39	3339
-1405	37	3338
-1404	48	3343
-1403	50	3347
-1402	37	3351
-1401	43	3349
-1400	43	3355
-1399	30	3352
-1398	38	3356
-1397	36	3359
-1396	34	3360
-1395	45	3359
-1394	46	3359
-1393	38	3363
-1392	47	3363
-1391	51	3363
-1390	27	3367
-1389	33	3368
-1388	28	3370
-1387	52	3369
-1386	30	3369
-1385	37	3374
-1384	33	3374
-1383	35	3373
-1382	33	3372
-1381	32	3375
-1380	37	3379
-1379	42	3381
-1378	34	3382
-1377	38	3384
-1376	41	3386
-1375	35	3384
-1374	43	3383
-1373	40	3381
-1372	29	3379
-1371	32	3382
-1370	45	3381
-1369	45	3380
-1368	46	3383
-1367	34	3384
-1366	39	3387
-1365	33	3394
-1364	42	3397
-1363	51	3396
-1362	34	3396
-1361	26	3397
-1360	35	3406
-1359	35	3404
-1358	42	3410
-1357	46	3408
-1356	34	3401
-1355	28	3401
-1354	39	3400
-1353	25	3406
-1352	36	3407
-1351	37	3411
-1350	31	3417
-1349	46	3417
-1348	30	3418
-1347	39	3419
-1346	39	3427
-1345	31	3431
-1344	30	3440
-1343	40	3440
-1342	44	3443
-1341	51	3445
-1340	29	3448
-1339	45	3449
-1338	44	3454
-1337	34	3456
-1336	36	3450
-1335	40	3453
-1334	50	3458
-1333	41	3461
-1332	35	3463
-1331	42	3461
-1330	39	3463
-1329	29	3462
-1328	42	3467
-1327	36	3467
-1326	57	3466
-1325	41	3466
-1324	44	3463
-1323	41	3464
-1322	40	3471
-1321	44	3471
-1320	40	3476
-1319	41	3476
-1318	38	3476
-1317	26	3481
-1316	31	3482
-1315	34	3481
-1314	35	3480
-1313	47	3483
-1312	35	3482
-1311	33	3485
-1310	36	3487
-1309	31	3491
-1308	38	3492
-1307	36	3497
-1306	43	3499
-1305	27	3500
-1304	48	3496
-1303	47	3495
-1302	39	3499
-1301	38	3497
-1300	42	3493
-1299	38	3496
-1298	33	3499
-1297	45	3500
-1296	41	3502
-1295	38	3507
-1294	36	3512
-1293	35	3514
-1292	48	3518
-1291	34	3519
-1290	43	3516
-1289	45	3519
-1288	36	3518
-1287	37	3526
-1286	57	3530
-1285	35	3530
-1284	36	3532
-1283	39	3538
-1282	34	3535
-1281	33	3533
-1280	47	3534
-1279	46	3537
-1278	38	3539
-1277	42	3538
-1276	48	3539
-1275	48	3538
-1274	44	3541
-1273	47	3550
-1272	40	3552
-1271	42	3554
-1270	34	3558
-1269	50	3560
-1268	49	3565
-1267	55	3569
-1266	39	3569
-1265	54	3576
-1264	38	3578
-1263	32	3580
-1262	43	3579
-1261	33	3578
-1260	42	3577
-1259	38	3579
-1258	29	3580
-1257	31	3578
-1256	38	3577
-1255	35	3578
-1254	41	3581
-1253	37	3595
-1252	37	3596
-1251	45	3597
-1250	46	3599
-1249	38	3594
-1248	49	3595
-1247	53	3596
-1246	34	3595
-1245	47	3599
-1244	34	3599
-1243	40	3600
-1242	38	3605
-1241	33	3603
-1240	46	3606
-1239	49	3613
-1238	44	3614
-1237	36	3618
-1236	43	3618
-1235	43	3616
-1234	54	3617
-1233	39	3621
-1232	40	3622
-1231	45	3622
-1230	52	3627
-1229	37	3625
-1228	41	3629
-1227	37	3627
-1226	39	3631
-1225	35	3635
-1224	44	3641
-1223	45	3642
-1222	41	3643
-1221	37	3647
-1220	36	3645
-1219	40	3650
-1218	36	3649
-1217	43	3651
-1216	35	3652
-1215	42	3655
-1214	32	3656
-1213	43	3652
-1212	28	3657
-1211	37	3661
-1210	45	3660
-1209	35	3665
-1208	47	3666
-1207	47	3667
-1206	36	3668
-1205	47	3671
-1204	38	3673
-1203	43	3675
-1202	42	3676
-1201	38	3674
-1200	52	3674
-1199	56	3672
-1198	48	3676
-1197	42	3680
-1196	50	3679
-1195	39	3677
-1194	39	3683
-1193	44	3682
-1192	40	3684
-1191	46	3689
-1190	58	3691
-1189	47	3688
-1188	30	3691
-1187	40	3691
-1186	51	3692
-1185	44	3693
-1184	43	3690
-1183	41	3694
-1182	41	3695
-1181	38	3703
-1180	32	3708
-1179	39	3713
-1178	38	3715
-1177	49	3712
-1176	36	3718
-1175	38	3721
-1174	35	3721
-1173	49	3720
-1172	42	3721
-1171	45	3720
-1170	37	3724
-1169	39	3723
-1168	50	3723
-1167	38	3722
-1166	35	3721
-1165	48	3720
-1164	31	3723
-1163	36	3724
-1162	40	3731
-1161	52	3731
-1160	52	3732
-1159	54	3735
-1158	53	3737
-1157	40	3740
-1156	44	3738
-1155	35	3738
-1154	36	3743
-1153	39	3742
-1152	30	3742
-1151	44	3744
-1150	43	3751
-1149	42	3750
-1148	40	3749
-1147	46	3751
-1146	45	3759
-1145	30	3756
-1144	46	3761
-1143	35	3757
-1142	49	3760
-1141	53	3763
-1140	30	3760
-1139	42	3761
-1138	41	3766
-1137	33	3768
-1136	40	3770
-1135	43	3774
-1134	36	3771
-1133	40	3775
-1132	37	3778
-1131	43	3778
-1130	49	3780
-1129	34	3785
-1128	40	3788
-1127	43	3790
-1126	40	3788
-1125	37	3792
-1124	37	3795
-1123	37	3800
-1122	40	3806
-1121	49	3811
-1120	41	3808
-1119	44	3808
-1118	38	3811
-1117	48	3815
-1116	46	3814
-1115	45	3811
-1114	38	3816
-1113	44	3820
-1112	40	3818
-1111	39	3823
-1110	47	3826
-1109	33	3824
-1108	37	3827
-1107	29	3829
-1106	34	3829
-1105	41	3835
-1104	45	3834
-1103	43	3841
-1102	47	3845
-1101	40	3848
-1100	49	3849
-1099	44	3851
-1098	47	3853
-1097	39	3855
-1096	52	3853
-1095	32	3852
-1094	38	3853
-1093	40	3855
-1092	46	3865
-1091	34	3864
-1090	46	3867
-1089	48	3861
-1088	42	3862
-1087	47	3865
-1086	39	3867
-1085	49	3869
-1084	40	3866
-1083	40	3869
-1082	40	3869
-1081	51	3867
-1080	44	3872
-1079	43	3872
-1078	39	3875
-1077	52	3880
-1076	44	3876
-1075	45	3879
-1074	53	3881
-1073	43	3880
-1072	52	3882
-1071	37	3883
-1070	50	3885
-1069	38	3887
-1068	38	3885
-1067	38	3891
-1066	49	3888
-1065	44	3891
-1064	58	3891
-1063	52	3898
-1062	35	3902
-1061	48	3902
-1060	59	3906
-1059	43	3905
-1058	48	3904
-1057	43	3909
-1056	47	3909
-1055	39	3908
-1054	43	3905
-1053	39	3910
-1052	44	3913
-1051	56	3919
-1050	32	3919
-1049	40	3916
-1048	45	3915
-1047	42	3926
-1046	49	3925
-1045	44	3924
-1044	31	3929
-1043	44	3932
-1042	33	3934
-1041	49	3932
-1040	47	3937
-1039	38	3939
-1038	42	3934
-1037	45	3935
-1036	36	3938
-1035	45	3938
-1034	46	3941
-1033	39	3940
-1032	54	3942
-1031	47	3943
-1030	40	3946
-1029	54	3946
-1028	35	3950
-1027	53	3955
-1026	39	3953
-1025	38	3956
-1024	38	3958
-1023	43	3962
-1022	49	3966
-1021	46	3967
-1020	43	3965
-1019	49	3968
-1018	31	3969
-1017	47	3971
-1016	37	3972
-1015	35	3969
-1014	51	3978
-1013	46	3977
-1012	47	3977
-1011	44	3977
-1010	39	3979
-1009	41	3980
-1008	47	3980
-1007	34	3977
-1006	40	3981
-1005	43	3984
-1004	42	3984
-1003	51	3989
-1002	35	3992
-1001	46	3996
[truncated: 4,001 more rows]
