# Supplementary material for: Periodicity of SNP distribution around transcription start sites
Source: BMC Genomics. 2006 Apr 3;7:66. doi: 10.1186/1471-2164-7-66 (PMC1448210; doi:10.1186/1471-2164-7-66)
Supplement: Additional File 8 — Matlab script and input files. The input files for Matlab script is a 2-column 6001-line table in ASCII format, in which the first and second columns represent the relative position to TSSs and the number of SNPs at each position, respectively. For nucleotide divergence, an additional third column represents the number of aligned sequences between the humans and chimpanzees at each position relative to TSSs. [file 1471-2164-7-66-S8.zip › hspromoter.tabv4.fas3000.unique.cpgout.nolist.dbsnp_validBuild124]

-3000	6
-2999	6
-2998	4
-2997	8
-2996	10
-2995	3
-2994	9
-2993	6
-2992	9
-2991	8
-2990	7
-2989	9
-2988	13
-2987	5
-2986	7
-2985	7
-2984	3
-2983	5
-2982	7
-2981	9
-2980	10
-2979	6
-2978	6
-2977	4
-2976	8
-2975	8
-2974	6
-2973	3
-2972	5
-2971	6
-2970	3
-2969	1
-2968	7
-2967	6
-2966	12
-2965	6
-2964	4
-2963	6
-2962	5
-2961	5
-2960	10
-2959	6
-2958	10
-2957	8
-2956	8
-2955	4
-2954	4
-2953	7
-2952	6
-2951	6
-2950	6
-2949	5
-2948	12
-2947	9
-2946	9
-2945	9
-2944	6
-2943	4
-2942	6
-2941	6
-2940	9
-2939	6
-2938	8
-2937	5
-2936	8
-2935	4
-2934	4
-2933	2
-2932	2
-2931	3
-2930	7
-2929	4
-2928	4
-2927	6
-2926	10
-2925	3
-2924	5
-2923	9
-2922	7
-2921	8
-2920	8
-2919	8
-2918	8
-2917	7
-2916	8
-2915	10
-2914	8
-2913	4
-2912	7
-2911	7
-2910	8
-2909	6
-2908	7
-2907	8
-2906	4
-2905	3
-2904	6
-2903	6
-2902	3
-2901	5
-2900	12
-2899	10
-2898	6
-2897	9
-2896	9
-2895	11
-2894	5
-2893	7
-2892	6
-2891	6
-2890	1
-2889	5
-2888	6
-2887	2
-2886	6
-2885	6
-2884	7
-2883	4
-2882	8
-2881	7
-2880	3
-2879	5
-2878	5
-2877	6
-2876	2
-2875	7
-2874	4
-2873	6
-2872	4
-2871	7
-2870	4
-2869	6
-2868	5
-2867	4
-2866	6
-2865	6
-2864	6
-2863	6
-2862	5
-2861	5
-2860	8
-2859	8
-2858	6
-2857	9
-2856	6
-2855	5
-2854	6
-2853	7
-2852	8
-2851	8
-2850	3
-2849	9
-2848	11
-2847	10
-2846	9
-2845	7
-2844	9
-2843	3
-2842	7
-2841	6
-2840	5
-2839	7
-2838	8
-2837	6
-2836	3
-2835	8
-2834	12
-2833	3
-2832	13
-2831	9
-2830	4
-2829	5
-2828	8
-2827	4
-2826	2
-2825	2
-2824	7
-2823	5
-2822	6
-2821	4
-2820	8
-2819	7
-2818	4
-2817	1
-2816	6
-2815	7
-2814	7
-2813	5
-2812	8
-2811	2
-2810	8
-2809	5
-2808	10
-2807	8
-2806	5
-2805	4
-2804	8
-2803	3
-2802	3
-2801	4
-2800	9
-2799	5
-2798	5
-2797	9
-2796	4
-2795	7
-2794	4
-2793	8
-2792	6
-2791	8
-2790	1
-2789	8
-2788	7
-2787	3
-2786	11
-2785	5
-2784	5
-2783	6
-2782	4
-2781	9
-2780	15
-2779	10
-2778	4
-2777	4
-2776	5
-2775	11
-2774	10
-2773	7
-2772	2
-2771	12
-2770	5
-2769	8
-2768	3
-2767	7
-2766	4
-2765	8
-2764	4
-2763	2
-2762	5
-2761	5
-2760	5
-2759	5
-2758	3
-2757	4
-2756	8
-2755	10
-2754	6
-2753	8
-2752	5
-2751	2
-2750	8
-2749	5
-2748	6
-2747	9
-2746	7
-2745	12
-2744	3
-2743	2
-2742	1
-2741	4
-2740	5
-2739	10
-2738	8
-2737	6
-2736	6
-2735	6
-2734	5
-2733	8
-2732	11
-2731	5
-2730	3
-2729	10
-2728	7
-2727	4
-2726	4
-2725	8
-2724	6
-2723	5
-2722	8
-2721	7
-2720	8
-2719	8
-2718	7
-2717	8
-2716	6
-2715	4
-2714	3
-2713	13
-2712	6
-2711	6
-2710	5
-2709	9
-2708	5
-2707	5
-2706	7
-2705	5
-2704	8
-2703	5
-2702	4
-2701	9
-2700	10
-2699	7
-2698	7
-2697	7
-2696	5
-2695	4
-2694	7
-2693	10
-2692	6
-2691	6
-2690	9
-2689	8
-2688	5
-2687	3
-2686	10
-2685	6
-2684	7
-2683	8
-2682	6
-2681	5
-2680	7
-2679	11
-2678	12
-2677	9
-2676	5
-2675	8
-2674	9
-2673	11
-2672	3
-2671	7
-2670	14
-2669	8
-2668	6
-2667	4
-2666	6
-2665	6
-2664	3
-2663	5
-2662	6
-2661	14
-2660	2
-2659	9
-2658	9
-2657	7
-2656	5
-2655	5
-2654	5
-2653	7
-2652	6
-2651	9
-2650	2
-2649	8
-2648	8
-2647	8
-2646	11
-2645	7
-2644	5
-2643	6
-2642	10
-2641	6
-2640	3
-2639	5
-2638	7
-2637	6
-2636	5
-2635	11
-2634	7
-2633	11
-2632	9
-2631	6
-2630	10
-2629	6
-2628	5
-2627	7
-2626	4
-2625	8
-2624	7
-2623	7
-2622	6
-2621	3
-2620	7
-2619	5
-2618	0
-2617	3
-2616	5
-2615	8
-2614	6
-2613	10
-2612	10
-2611	9
-2610	14
-2609	9
-2608	5
-2607	6
-2606	9
-2605	6
-2604	7
-2603	4
-2602	7
-2601	6
-2600	5
-2599	4
-2598	13
-2597	6
-2596	7
-2595	10
-2594	2
-2593	12
-2592	7
-2591	5
-2590	8
-2589	4
-2588	7
-2587	5
-2586	3
-2585	7
-2584	5
-2583	5
-2582	4
-2581	10
-2580	3
-2579	7
-2578	5
-2577	7
-2576	10
-2575	4
-2574	7
-2573	9
-2572	5
-2571	4
-2570	8
-2569	7
-2568	6
-2567	7
-2566	10
-2565	7
-2564	4
-2563	5
-2562	4
-2561	7
-2560	9
-2559	2
-2558	5
-2557	4
-2556	5
-2555	2
-2554	7
-2553	5
-2552	12
-2551	2
-2550	9
-2549	5
-2548	7
-2547	10
-2546	7
-2545	7
-2544	3
-2543	2
-2542	4
-2541	5
-2540	3
-2539	8
-2538	11
-2537	2
-2536	9
-2535	8
-2534	3
-2533	8
-2532	13
-2531	7
-2530	10
-2529	8
-2528	3
-2527	5
-2526	9
-2525	9
-2524	6
-2523	5
-2522	6
-2521	9
-2520	12
-2519	11
-2518	3
-2517	9
-2516	7
-2515	4
-2514	5
-2513	9
-2512	8
-2511	5
-2510	3
-2509	6
-2508	7
-2507	8
-2506	7
-2505	7
-2504	6
-2503	3
-2502	10
-2501	5
-2500	5
-2499	6
-2498	2
-2497	7
-2496	7
-2495	4
-2494	10
-2493	6
-2492	8
-2491	8
-2490	8
-2489	5
-2488	8
-2487	7
-2486	4
-2485	5
-2484	8
-2483	6
-2482	7
-2481	5
-2480	3
-2479	12
-2478	4
-2477	3
-2476	3
-2475	5
-2474	5
-2473	8
-2472	7
-2471	7
-2470	0
-2469	2
-2468	6
-2467	6
-2466	4
-2465	9
-2464	7
-2463	4
-2462	12
-2461	8
-2460	8
-2459	5
-2458	7
-2457	5
-2456	6
-2455	5
-2454	9
-2453	7
-2452	7
-2451	5
-2450	10
-2449	5
-2448	5
-2447	11
-2446	6
-2445	8
-2444	6
-2443	3
-2442	7
-2441	7
-2440	3
-2439	6
-2438	7
-2437	3
-2436	5
-2435	8
-2434	9
-2433	6
-2432	7
-2431	8
-2430	7
-2429	8
-2428	4
-2427	7
-2426	6
-2425	5
-2424	10
-2423	13
-2422	9
-2421	7
-2420	8
-2419	3
-2418	3
-2417	3
-2416	8
-2415	6
-2414	9
-2413	9
-2412	5
-2411	9
-2410	5
-2409	7
-2408	4
-2407	4
-2406	1
-2405	6
-2404	5
-2403	6
-2402	8
-2401	12
-2400	8
-2399	3
-2398	10
-2397	7
-2396	8
-2395	8
-2394	8
-2393	7
-2392	8
-2391	8
-2390	3
-2389	6
-2388	4
-2387	10
-2386	9
-2385	8
-2384	10
-2383	6
-2382	1
-2381	7
-2380	3
-2379	6
-2378	2
-2377	8
-2376	5
-2375	12
-2374	7
-2373	7
-2372	7
-2371	2
-2370	6
-2369	4
-2368	6
-2367	4
-2366	12
-2365	7
-2364	9
-2363	5
-2362	11
-2361	4
-2360	6
-2359	11
-2358	4
-2357	5
-2356	8
-2355	5
-2354	3
-2353	3
-2352	5
-2351	3
-2350	8
-2349	7
-2348	7
-2347	5
-2346	5
-2345	5
-2344	2
-2343	10
-2342	12
-2341	6
-2340	3
-2339	7
-2338	7
-2337	4
-2336	9
-2335	6
-2334	9
-2333	5
-2332	8
-2331	3
-2330	5
-2329	6
-2328	5
-2327	6
-2326	8
-2325	5
-2324	5
-2323	8
-2322	7
-2321	3
-2320	7
-2319	6
-2318	3
-2317	5
-2316	6
-2315	9
-2314	10
-2313	5
-2312	7
-2311	7
-2310	9
-2309	3
-2308	6
-2307	9
-2306	5
-2305	8
-2304	3
-2303	6
-2302	14
-2301	4
-2300	8
-2299	7
-2298	4
-2297	10
-2296	8
-2295	7
-2294	6
-2293	3
-2292	8
-2291	2
-2290	5
-2289	6
-2288	9
-2287	8
-2286	5
-2285	6
-2284	10
-2283	6
-2282	8
-2281	6
-2280	5
-2279	6
-2278	9
-2277	4
-2276	5
-2275	7
-2274	6
-2273	5
-2272	6
-2271	5
-2270	5
-2269	9
-2268	1
-2267	6
-2266	3
-2265	7
-2264	6
-2263	3
-2262	5
-2261	10
-2260	5
-2259	3
-2258	5
-2257	5
-2256	6
-2255	7
-2254	7
-2253	12
-2252	8
-2251	6
-2250	4
-2249	10
-2248	9
-2247	5
-2246	8
-2245	5
-2244	5
-2243	5
-2242	8
-2241	5
-2240	3
-2239	7
-2238	7
-2237	9
-2236	6
-2235	11
-2234	3
-2233	3
-2232	4
-2231	5
-2230	4
-2229	7
-2228	6
-2227	11
-2226	7
-2225	8
-2224	8
-2223	6
-2222	6
-2221	5
-2220	6
-2219	4
-2218	8
-2217	8
-2216	4
-2215	10
-2214	3
-2213	11
-2212	9
-2211	5
-2210	7
-2209	10
-2208	2
-2207	9
-2206	10
-2205	5
-2204	3
-2203	4
-2202	4
-2201	8
-2200	2
-2199	5
-2198	9
-2197	5
-2196	5
-2195	2
-2194	9
-2193	3
-2192	5
-2191	10
-2190	8
-2189	4
-2188	8
-2187	6
-2186	7
-2185	7
-2184	8
-2183	9
-2182	8
-2181	6
-2180	10
-2179	7
-2178	7
-2177	8
-2176	8
-2175	10
-2174	6
-2173	3
-2172	5
-2171	9
-2170	4
-2169	6
-2168	4
-2167	5
-2166	6
-2165	5
-2164	5
-2163	8
-2162	11
-2161	7
-2160	8
-2159	4
-2158	4
-2157	4
-2156	5
-2155	3
-2154	7
-2153	4
-2152	12
-2151	8
-2150	8
-2149	8
-2148	6
-2147	5
-2146	9
-2145	5
-2144	3
-2143	6
-2142	11
-2141	7
-2140	11
-2139	5
-2138	10
-2137	7
-2136	5
-2135	7
-2134	6
-2133	6
-2132	6
-2131	3
-2130	4
-2129	5
-2128	5
-2127	9
-2126	3
-2125	6
-2124	6
-2123	8
-2122	6
-2121	4
-2120	6
-2119	4
-2118	4
-2117	6
-2116	8
-2115	8
-2114	4
-2113	7
-2112	10
-2111	6
-2110	5
-2109	7
-2108	6
-2107	8
-2106	3
-2105	9
-2104	4
-2103	11
-2102	3
-2101	6
-2100	5
-2099	5
-2098	9
-2097	8
-2096	9
-2095	11
-2094	12
-2093	1
-2092	4
-2091	4
-2090	9
-2089	2
-2088	3
-2087	3
-2086	6
-2085	5
-2084	10
-2083	6
-2082	9
-2081	7
-2080	8
-2079	7
-2078	9
-2077	6
-2076	4
-2075	5
-2074	5
-2073	5
-2072	7
-2071	9
-2070	11
-2069	9
-2068	7
-2067	4
-2066	3
-2065	7
-2064	5
-2063	1
-2062	9
-2061	9
-2060	6
-2059	6
-2058	8
-2057	2
-2056	9
-2055	5
-2054	3
-2053	7
-2052	4
-2051	5
-2050	8
-2049	6
-2048	8
-2047	9
-2046	5
-2045	5
-2044	6
-2043	3
-2042	6
-2041	3
-2040	7
-2039	5
-2038	6
-2037	9
-2036	4
-2035	3
-2034	8
-2033	7
-2032	3
-2031	2
-2030	6
-2029	2
-2028	8
-2027	6
-2026	4
-2025	4
-2024	4
-2023	4
-2022	5
-2021	5
-2020	7
-2019	5
-2018	5
-2017	5
-2016	4
-2015	5
-2014	10
-2013	6
-2012	9
-2011	2
-2010	9
-2009	8
-2008	8
-2007	8
-2006	9
-2005	9
-2004	11
-2003	6
-2002	7
-2001	9
-2000	5
-1999	3
-1998	4
-1997	5
-1996	7
-1995	7
-1994	5
-1993	9
-1992	5
-1991	10
-1990	6
-1989	6
-1988	9
-1987	7
-1986	5
-1985	9
-1984	14
-1983	5
-1982	7
-1981	5
-1980	7
-1979	9
-1978	5
-1977	11
-1976	4
-1975	2
-1974	10
-1973	11
-1972	7
-1971	7
-1970	8
-1969	10
-1968	6
-1967	6
-1966	5
-1965	8
-1964	5
-1963	8
-1962	11
-1961	5
-1960	2
-1959	6
-1958	8
-1957	2
-1956	5
-1955	11
-1954	9
-1953	6
-1952	3
-1951	11
-1950	5
-1949	5
-1948	10
-1947	10
-1946	12
-1945	7
-1944	8
-1943	8
-1942	7
-1941	9
-1940	4
-1939	10
-1938	4
-1937	6
-1936	3
-1935	11
-1934	7
-1933	10
-1932	8
-1931	8
-1930	8
-1929	5
-1928	6
-1927	6
-1926	9
-1925	6
-1924	7
-1923	8
-1922	8
-1921	1
-1920	10
-1919	9
-1918	8
-1917	5
-1916	7
-1915	4
-1914	6
-1913	12
-1912	5
-1911	8
-1910	6
-1909	5
-1908	6
-1907	9
-1906	7
-1905	5
-1904	4
-1903	4
-1902	13
-1901	8
-1900	6
-1899	5
-1898	6
-1897	8
-1896	6
-1895	12
-1894	9
-1893	7
-1892	4
-1891	10
-1890	7
-1889	7
-1888	8
-1887	6
-1886	2
-1885	8
-1884	7
-1883	3
-1882	7
-1881	3
-1880	10
-1879	9
-1878	10
-1877	5
-1876	5
-1875	5
-1874	10
-1873	5
-1872	10
-1871	8
-1870	7
-1869	4
-1868	6
-1867	4
-1866	8
-1865	4
-1864	7
-1863	8
-1862	8
-1861	7
-1860	6
-1859	8
-1858	8
-1857	8
-1856	5
-1855	4
-1854	4
-1853	9
-1852	11
-1851	8
-1850	6
-1849	6
-1848	1
-1847	6
-1846	6
-1845	2
-1844	9
-1843	11
-1842	9
-1841	5
-1840	4
-1839	6
-1838	4
-1837	4
-1836	3
-1835	3
-1834	11
-1833	4
-1832	10
-1831	7
-1830	5
-1829	10
-1828	9
-1827	3
-1826	7
-1825	6
-1824	2
-1823	9
-1822	8
-1821	11
-1820	2
-1819	7
-1818	8
-1817	7
-1816	5
-1815	3
-1814	4
-1813	7
-1812	8
-1811	7
-1810	9
-1809	9
-1808	7
-1807	4
-1806	6
-1805	7
-1804	10
-1803	6
-1802	0
-1801	5
-1800	4
-1799	10
-1798	6
-1797	7
-1796	6
-1795	8
-1794	8
-1793	5
-1792	6
-1791	5
-1790	9
-1789	5
-1788	4
-1787	9
-1786	5
-1785	8
-1784	4
-1783	6
-1782	5
-1781	6
-1780	3
-1779	11
-1778	6
-1777	2
-1776	6
-1775	5
-1774	6
-1773	8
-1772	10
-1771	8
-1770	7
-1769	4
-1768	7
-1767	4
-1766	7
-1765	9
-1764	4
-1763	5
-1762	11
-1761	5
-1760	6
-1759	5
-1758	7
-1757	10
-1756	6
-1755	4
-1754	2
-1753	4
-1752	9
-1751	7
-1750	7
-1749	4
-1748	5
-1747	4
-1746	2
-1745	11
-1744	2
-1743	9
-1742	9
-1741	10
-1740	4
-1739	11
-1738	13
-1737	3
-1736	7
-1735	5
-1734	13
-1733	10
-1732	9
-1731	4
-1730	3
-1729	4
-1728	7
-1727	8
-1726	8
-1725	4
-1724	9
-1723	6
-1722	3
-1721	7
-1720	8
-1719	4
-1718	2
-1717	8
-1716	6
-1715	6
-1714	2
-1713	4
-1712	8
-1711	8
-1710	7
-1709	2
-1708	3
-1707	14
-1706	4
-1705	10
-1704	8
-1703	6
-1702	4
-1701	8
-1700	4
-1699	4
-1698	8
-1697	5
-1696	5
-1695	5
-1694	9
-1693	8
-1692	5
-1691	6
-1690	6
-1689	1
-1688	6
-1687	7
-1686	5
-1685	7
-1684	6
-1683	4
-1682	7
-1681	7
-1680	12
-1679	6
-1678	10
-1677	10
-1676	14
-1675	2
-1674	4
-1673	5
-1672	7
-1671	11
-1670	8
-1669	7
-1668	7
-1667	5
-1666	10
-1665	7
-1664	11
-1663	8
-1662	6
-1661	8
-1660	6
-1659	5
-1658	5
-1657	6
-1656	6
-1655	8
-1654	9
-1653	10
-1652	5
-1651	10
-1650	5
-1649	8
-1648	8
-1647	12
-1646	5
-1645	5
-1644	4
-1643	8
-1642	8
-1641	6
-1640	4
-1639	8
-1638	5
-1637	17
-1636	5
-1635	6
-1634	7
-1633	3
-1632	6
-1631	8
-1630	3
-1629	9
-1628	6
-1627	2
-1626	5
-1625	5
-1624	8
-1623	4
-1622	12
-1621	4
-1620	0
-1619	8
-1618	1
-1617	9
-1616	11
-1615	3
-1614	11
-1613	2
-1612	4
-1611	5
-1610	5
-1609	6
-1608	9
-1607	5
-1606	9
-1605	4
-1604	9
-1603	5
-1602	3
-1601	9
-1600	4
-1599	8
-1598	12
-1597	1
-1596	5
-1595	7
-1594	8
-1593	7
-1592	5
-1591	7
-1590	6
-1589	3
-1588	5
-1587	7
-1586	5
-1585	8
-1584	8
-1583	3
-1582	7
-1581	6
-1580	9
-1579	1
-1578	3
-1577	4
-1576	4
-1575	6
-1574	7
-1573	5
-1572	9
-1571	5
-1570	7
-1569	7
-1568	4
-1567	5
-1566	4
-1565	6
-1564	6
-1563	5
-1562	2
-1561	6
-1560	6
-1559	7
-1558	5
-1557	7
-1556	6
-1555	9
-1554	4
-1553	4
-1552	9
-1551	10
-1550	4
-1549	4
-1548	9
-1547	4
-1546	15
-1545	7
-1544	5
-1543	4
-1542	9
-1541	3
-1540	8
-1539	3
-1538	5
-1537	4
-1536	9
-1535	6
-1534	4
-1533	10
-1532	6
-1531	10
-1530	5
-1529	3
-1528	9
-1527	5
-1526	8
-1525	5
-1524	5
-1523	7
-1522	8
-1521	8
-1520	9
-1519	4
-1518	7
-1517	5
-1516	9
-1515	5
-1514	4
-1513	10
-1512	4
-1511	4
-1510	5
-1509	6
-1508	5
-1507	7
-1506	12
-1505	5
-1504	8
-1503	7
-1502	4
-1501	3
-1500	11
-1499	3
-1498	11
-1497	8
-1496	6
-1495	3
-1494	7
-1493	5
-1492	6
-1491	7
-1490	3
-1489	7
-1488	13
-1487	6
-1486	6
-1485	3
-1484	5
-1483	10
-1482	5
-1481	9
-1480	10
-1479	2
-1478	10
-1477	14
-1476	5
-1475	7
-1474	11
-1473	7
-1472	7
-1471	8
-1470	11
-1469	7
-1468	8
-1467	4
-1466	3
-1465	4
-1464	4
-1463	4
-1462	7
-1461	12
-1460	2
-1459	3
-1458	5
-1457	9
-1456	5
-1455	9
-1454	8
-1453	6
-1452	5
-1451	7
-1450	8
-1449	11
-1448	4
-1447	5
-1446	11
-1445	6
-1444	5
-1443	4
-1442	7
-1441	12
-1440	5
-1439	9
-1438	8
-1437	8
-1436	12
-1435	6
-1434	6
-1433	6
-1432	3
-1431	7
-1430	8
-1429	7
-1428	8
-1427	12
-1426	8
-1425	5
-1424	8
-1423	7
-1422	5
-1421	5
-1420	6
-1419	8
-1418	5
-1417	3
-1416	6
-1415	6
-1414	4
-1413	6
-1412	6
-1411	6
-1410	13
-1409	5
-1408	7
-1407	7
-1406	5
-1405	8
-1404	8
-1403	14
-1402	6
-1401	5
-1400	8
-1399	5
-1398	8
-1397	4
-1396	5
-1395	5
-1394	10
-1393	2
-1392	8
-1391	7
-1390	2
-1389	8
-1388	5
-1387	9
-1386	3
-1385	8
-1384	6
-1383	6
-1382	10
-1381	5
-1380	8
-1379	11
-1378	10
-1377	13
-1376	9
-1375	9
-1374	8
-1373	8
-1372	9
-1371	6
-1370	6
-1369	11
-1368	6
-1367	10
-1366	9
-1365	4
-1364	11
-1363	11
-1362	8
-1361	9
-1360	4
-1359	4
-1358	10
-1357	13
-1356	8
-1355	7
-1354	6
-1353	6
-1352	7
-1351	8
-1350	3
-1349	5
-1348	5
-1347	8
-1346	2
-1345	4
-1344	8
-1343	10
-1342	4
-1341	3
-1340	6
-1339	5
-1338	3
-1337	10
-1336	6
-1335	4
-1334	4
-1333	7
-1332	5
-1331	5
-1330	9
-1329	7
-1328	8
-1327	6
-1326	7
-1325	6
-1324	6
-1323	8
-1322	5
-1321	7
-1320	8
-1319	7
-1318	7
-1317	4
-1316	12
-1315	5
-1314	3
-1313	5
-1312	3
-1311	5
-1310	6
-1309	9
-1308	5
-1307	4
-1306	6
-1305	2
-1304	13
-1303	8
-1302	3
-1301	4
-1300	4
-1299	7
-1298	5
-1297	4
-1296	10
-1295	6
-1294	9
-1293	4
-1292	11
-1291	4
-1290	5
-1289	6
-1288	8
-1287	7
-1286	7
-1285	3
-1284	9
-1283	10
-1282	12
-1281	6
-1280	8
-1279	7
-1278	7
-1277	6
-1276	7
-1275	8
-1274	6
-1273	9
-1272	6
-1271	10
-1270	5
-1269	3
-1268	7
-1267	5
-1266	5
-1265	5
-1264	4
-1263	7
-1262	7
-1261	9
-1260	10
-1259	10
-1258	6
-1257	9
-1256	6
-1255	7
-1254	5
-1253	8
-1252	11
-1251	6
-1250	6
-1249	9
-1248	8
-1247	5
-1246	6
-1245	3
-1244	6
-1243	5
-1242	5
-1241	4
-1240	9
-1239	6
-1238	3
-1237	5
-1236	6
-1235	6
-1234	10
-1233	8
-1232	6
-1231	10
-1230	2
-1229	5
-1228	8
-1227	7
-1226	6
-1225	9
-1224	8
-1223	9
-1222	8
-1221	2
-1220	12
-1219	5
-1218	5
-1217	4
-1216	8
-1215	11
-1214	7
-1213	6
-1212	7
-1211	6
-1210	9
-1209	6
-1208	11
-1207	7
-1206	9
-1205	8
-1204	1
-1203	6
-1202	8
-1201	3
-1200	3
-1199	6
-1198	8
-1197	12
-1196	7
-1195	7
-1194	7
-1193	8
-1192	10
-1191	7
-1190	6
-1189	9
-1188	9
-1187	7
-1186	6
-1185	5
-1184	3
-1183	6
-1182	7
-1181	3
-1180	8
-1179	4
-1178	6
-1177	8
-1176	9
-1175	7
-1174	7
-1173	9
-1172	5
-1171	1
-1170	5
-1169	6
-1168	4
-1167	6
-1166	7
-1165	8
-1164	2
-1163	11
-1162	6
-1161	8
-1160	4
-1159	8
-1158	4
-1157	7
-1156	6
-1155	7
-1154	7
-1153	11
-1152	3
-1151	1
-1150	5
-1149	4
-1148	9
-1147	5
-1146	5
-1145	2
-1144	4
-1143	10
-1142	5
-1141	4
-1140	3
-1139	2
-1138	14
-1137	5
-1136	9
-1135	5
-1134	9
-1133	5
-1132	4
-1131	8
-1130	11
-1129	6
-1128	6
-1127	5
-1126	4
-1125	2
-1124	5
-1123	11
-1122	9
-1121	6
-1120	6
-1119	10
-1118	8
-1117	5
-1116	6
-1115	6
-1114	6
-1113	10
-1112	7
-1111	5
-1110	4
-1109	3
-1108	10
-1107	9
-1106	12
-1105	2
-1104	7
-1103	2
-1102	6
-1101	9
-1100	4
-1099	5
-1098	3
-1097	6
-1096	10
-1095	3
-1094	5
-1093	7
-1092	8
-1091	10
-1090	8
-1089	2
-1088	8
-1087	7
-1086	12
-1085	10
-1084	5
-1083	1
-1082	10
-1081	9
-1080	7
-1079	4
-1078	4
-1077	4
-1076	11
-1075	10
-1074	6
-1073	9
-1072	5
-1071	13
-1070	7
-1069	12
-1068	7
-1067	8
-1066	10
-1065	10
-1064	1
-1063	5
-1062	7
-1061	4
-1060	4
-1059	4
-1058	3
-1057	12
-1056	5
-1055	5
-1054	5
-1053	10
-1052	4
-1051	2
-1050	9
-1049	6
-1048	6
-1047	9
-1046	11
-1045	10
-1044	4
-1043	6
-1042	2
-1041	7
-1040	4
-1039	5
-1038	12
-1037	7
-1036	4
-1035	7
-1034	7
-1033	8
-1032	9
-1031	6
-1030	5
-1029	6
-1028	3
-1027	7
-1026	6
-1025	6
-1024	5
-1023	7
-1022	5
-1021	6
-1020	6
-1019	4
-1018	8
-1017	6
-1016	6
-1015	8
-1014	8
-1013	3
-1012	12
-1011	3
-1010	4
-1009	10
-1008	11
-1007	5
-1006	7
-1005	5
-1004	9
-1003	7
-1002	7
-1001	6
[truncated: 4,001 more rows]
