# Supplementary material for: Periodicity of SNP distribution around transcription start sites
Source: BMC Genomics. 2006 Apr 3;7:66. doi: 10.1186/1471-2164-7-66 (PMC1448210; doi:10.1186/1471-2164-7-66)
Supplement: Additional File 8 — Matlab script and input files. The input files for Matlab script is a 2-column 6001-line table in ASCII format, in which the first and second columns represent the relative position to TSSs and the number of SNPs at each position, respectively. For nucleotide divergence, an additional third column represents the number of aligned sequences between the humans and chimpanzees at each position relative to TSSs. [file 1471-2164-7-66-S8.zip › hspromoter.tabv4.fas3000.unique.cpgout.nolist_0.CompChimpHumanTSSsummary_2gapNofilter]

-3000	0	1161
-2999	19	1178
-2998	9	1180
-2997	17	1182
-2996	4	1182
-2995	6	1192
-2994	17	1194
-2993	11	1196
-2992	16	1197
-2991	13	1198
-2990	11	1200
-2989	16	1201
-2988	9	1201
-2987	12	1200
-2986	13	1202
-2985	18	1205
-2984	16	1204
-2983	21	1206
-2982	13	1206
-2981	16	1208
-2980	22	1209
-2979	17	1211
-2978	11	1213
-2977	20	1213
-2976	13	1212
-2975	9	1212
-2974	17	1214
-2973	11	1213
-2972	15	1213
-2971	14	1214
-2970	13	1213
-2969	18	1213
-2968	10	1213
-2967	16	1210
-2966	12	1215
-2965	21	1213
-2964	15	1215
-2963	18	1215
-2962	12	1215
-2961	14	1217
-2960	12	1215
-2959	14	1215
-2958	12	1217
-2957	15	1218
-2956	12	1217
-2955	16	1216
-2954	13	1222
-2953	18	1221
-2952	17	1221
-2951	17	1219
-2950	16	1221
-2949	20	1223
-2948	17	1226
-2947	8	1225
-2946	24	1226
-2945	24	1228
-2944	16	1229
-2943	13	1229
-2942	18	1230
-2941	18	1227
-2940	12	1228
-2939	10	1229
-2938	11	1233
-2937	13	1234
-2936	21	1233
-2935	21	1232
-2934	14	1234
-2933	12	1235
-2932	17	1237
-2931	14	1236
-2930	9	1236
-2929	7	1236
-2928	7	1236
-2927	14	1235
-2926	17	1237
-2925	17	1236
-2924	11	1236
-2923	12	1236
-2922	16	1240
-2921	20	1239
-2920	11	1240
-2919	22	1244
-2918	26	1245
-2917	18	1245
-2916	16	1244
-2915	17	1245
-2914	7	1245
-2913	17	1245
-2912	9	1245
-2911	12	1248
-2910	21	1250
-2909	9	1249
-2908	22	1248
-2907	12	1247
-2906	14	1246
-2905	13	1246
-2904	13	1251
-2903	17	1251
-2902	21	1251
-2901	23	1251
-2900	13	1252
-2899	16	1253
-2898	13	1252
-2897	21	1252
-2896	12	1254
-2895	15	1256
-2894	14	1255
-2893	16	1255
-2892	19	1256
-2891	10	1256
-2890	14	1255
-2889	13	1255
-2888	18	1255
-2887	15	1253
-2886	18	1257
-2885	14	1257
-2884	12	1257
-2883	15	1260
-2882	19	1260
-2881	15	1261
-2880	24	1261
-2879	14	1262
-2878	13	1260
-2877	20	1260
-2876	10	1260
-2875	15	1264
-2874	15	1263
-2873	20	1264
-2872	10	1264
-2871	6	1263
-2870	12	1264
-2869	13	1266
-2868	12	1266
-2867	16	1268
-2866	12	1268
-2865	18	1265
-2864	19	1267
-2863	16	1267
-2862	15	1269
-2861	12	1270
-2860	11	1267
-2859	14	1267
-2858	13	1268
-2857	21	1270
-2856	16	1275
-2855	17	1274
-2854	12	1275
-2853	18	1277
-2852	14	1276
-2851	9	1273
-2850	23	1275
-2849	16	1272
-2848	11	1274
-2847	10	1275
-2846	13	1276
-2845	16	1277
-2844	14	1279
-2843	16	1278
-2842	12	1278
-2841	20	1277
-2840	15	1280
-2839	17	1278
-2838	17	1278
-2837	17	1278
-2836	20	1278
-2835	27	1276
-2834	11	1278
-2833	19	1277
-2832	18	1277
-2831	24	1280
-2830	13	1280
-2829	18	1280
-2828	12	1282
-2827	15	1283
-2826	21	1283
-2825	18	1284
-2824	23	1285
-2823	17	1285
-2822	19	1286
-2821	11	1286
-2820	17	1285
-2819	19	1285
-2818	22	1287
-2817	15	1286
-2816	21	1290
-2815	11	1291
-2814	10	1290
-2813	14	1290
-2812	18	1289
-2811	9	1290
-2810	24	1292
-2809	16	1292
-2808	16	1289
-2807	19	1289
-2806	23	1294
-2805	13	1294
-2804	16	1294
-2803	20	1296
-2802	14	1295
-2801	11	1294
-2800	17	1294
-2799	15	1293
-2798	15	1294
-2797	19	1294
-2796	15	1297
-2795	14	1298
-2794	19	1297
-2793	18	1298
-2792	9	1299
-2791	23	1299
-2790	13	1299
-2789	12	1298
-2788	21	1299
-2787	21	1299
-2786	21	1302
-2785	16	1300
-2784	13	1301
-2783	15	1303
-2782	25	1304
-2781	12	1308
-2780	18	1309
-2779	8	1308
-2778	10	1308
-2777	10	1309
-2776	24	1309
-2775	21	1308
-2774	23	1307
-2773	16	1309
-2772	20	1311
-2771	23	1310
-2770	10	1313
-2769	16	1311
-2768	16	1312
-2767	15	1312
-2766	16	1312
-2765	12	1310
-2764	19	1308
-2763	12	1309
-2762	13	1310
-2761	25	1311
-2760	8	1311
-2759	25	1313
-2758	13	1312
-2757	9	1313
-2756	21	1312
-2755	22	1313
-2754	12	1316
-2753	18	1317
-2752	16	1318
-2751	13	1318
-2750	16	1318
-2749	11	1316
-2748	13	1316
-2747	16	1317
-2746	16	1318
-2745	15	1319
-2744	14	1318
-2743	13	1320
-2742	17	1321
-2741	16	1321
-2740	24	1322
-2739	17	1319
-2738	19	1319
-2737	17	1322
-2736	16	1323
-2735	18	1324
-2734	15	1323
-2733	9	1322
-2732	15	1324
-2731	20	1324
-2730	13	1325
-2729	12	1325
-2728	12	1325
-2727	17	1325
-2726	12	1328
-2725	26	1327
-2724	12	1329
-2723	16	1329
-2722	16	1333
-2721	23	1336
-2720	14	1338
-2719	21	1337
-2718	14	1336
-2717	15	1336
-2716	20	1336
-2715	11	1336
-2714	18	1334
-2713	20	1336
-2712	18	1337
-2711	14	1333
-2710	20	1334
-2709	20	1335
-2708	22	1336
-2707	19	1334
-2706	14	1339
-2705	21	1339
-2704	16	1341
-2703	21	1340
-2702	13	1340
-2701	20	1340
-2700	19	1343
-2699	19	1339
-2698	24	1341
-2697	14	1340
-2696	19	1343
-2695	14	1343
-2694	16	1343
-2693	18	1345
-2692	14	1344
-2691	15	1349
-2690	14	1351
-2689	17	1350
-2688	15	1349
-2687	20	1352
-2686	17	1350
-2685	12	1351
-2684	10	1352
-2683	14	1353
-2682	12	1352
-2681	22	1354
-2680	19	1355
-2679	19	1355
-2678	23	1355
-2677	17	1353
-2676	16	1356
-2675	19	1359
-2674	18	1358
-2673	21	1358
-2672	18	1357
-2671	14	1359
-2670	20	1358
-2669	12	1360
-2668	18	1356
-2667	12	1359
-2666	18	1361
-2665	21	1363
-2664	13	1362
-2663	25	1361
-2662	15	1361
-2661	19	1364
-2660	13	1364
-2659	12	1363
-2658	24	1364
-2657	11	1365
-2656	22	1366
-2655	21	1363
-2654	12	1364
-2653	17	1363
-2652	18	1364
-2651	14	1363
-2650	23	1364
-2649	16	1363
-2648	13	1366
-2647	12	1367
-2646	12	1367
-2645	11	1369
-2644	12	1370
-2643	14	1370
-2642	9	1373
-2641	23	1370
-2640	15	1369
-2639	13	1369
-2638	20	1371
-2637	13	1371
-2636	21	1373
-2635	16	1373
-2634	17	1371
-2633	16	1370
-2632	17	1372
-2631	20	1373
-2630	13	1374
-2629	17	1373
-2628	28	1374
-2627	18	1375
-2626	17	1374
-2625	14	1377
-2624	15	1374
-2623	13	1374
-2622	12	1376
-2621	16	1379
-2620	21	1378
-2619	13	1384
-2618	20	1385
-2617	20	1385
-2616	21	1382
-2615	20	1382
-2614	20	1381
-2613	16	1379
-2612	15	1381
-2611	15	1382
-2610	19	1383
-2609	19	1384
-2608	15	1384
-2607	15	1380
-2606	14	1380
-2605	10	1383
-2604	18	1381
-2603	18	1380
-2602	25	1379
-2601	17	1384
-2600	18	1382
-2599	19	1381
-2598	15	1385
-2597	20	1386
-2596	8	1388
-2595	21	1391
-2594	18	1392
-2593	14	1393
-2592	12	1393
-2591	21	1392
-2590	14	1393
-2589	16	1391
-2588	26	1392
-2587	19	1392
-2586	19	1396
-2585	18	1395
-2584	14	1393
-2583	17	1393
-2582	11	1394
-2581	10	1393
-2580	12	1393
-2579	20	1393
-2578	19	1393
-2577	16	1393
-2576	20	1392
-2575	23	1393
-2574	22	1391
-2573	18	1390
-2572	14	1390
-2571	12	1392
-2570	18	1392
-2569	23	1396
-2568	15	1395
-2567	16	1396
-2566	12	1396
-2565	13	1398
-2564	20	1401
-2563	21	1400
-2562	16	1401
-2561	23	1403
-2560	17	1401
-2559	23	1403
-2558	16	1402
-2557	12	1403
-2556	19	1403
-2555	14	1400
-2554	16	1401
-2553	21	1403
-2552	26	1401
-2551	11	1401
-2550	17	1402
-2549	13	1402
-2548	14	1401
-2547	19	1401
-2546	15	1399
-2545	22	1399
-2544	12	1401
-2543	16	1403
-2542	17	1404
-2541	20	1404
-2540	18	1405
-2539	13	1405
-2538	26	1403
-2537	19	1404
-2536	15	1405
-2535	25	1407
-2534	10	1403
-2533	15	1408
-2532	21	1407
-2531	14	1403
-2530	12	1406
-2529	21	1406
-2528	14	1405
-2527	19	1407
-2526	19	1409
-2525	18	1409
-2524	18	1406
-2523	18	1408
-2522	30	1410
-2521	24	1411
-2520	11	1411
-2519	18	1411
-2518	19	1412
-2517	23	1410
-2516	18	1410
-2515	10	1411
-2514	20	1412
-2513	23	1415
-2512	18	1415
-2511	12	1414
-2510	15	1415
-2509	17	1416
-2508	21	1417
-2507	11	1417
-2506	23	1416
-2505	12	1420
-2504	16	1420
-2503	14	1417
-2502	27	1420
-2501	19	1424
-2500	12	1425
-2499	16	1427
-2498	18	1426
-2497	14	1429
-2496	18	1431
-2495	21	1433
-2494	24	1435
-2493	15	1434
-2492	23	1436
-2491	21	1435
-2490	28	1437
-2489	17	1437
-2488	15	1435
-2487	16	1435
-2486	20	1435
-2485	14	1436
-2484	15	1439
-2483	11	1437
-2482	14	1439
-2481	8	1439
-2480	12	1442
-2479	11	1439
-2478	15	1441
-2477	14	1439
-2476	24	1441
-2475	17	1442
-2474	19	1441
-2473	18	1443
-2472	16	1443
-2471	25	1444
-2470	23	1446
-2469	29	1446
-2468	19	1445
-2467	23	1445
-2466	15	1443
-2465	19	1442
-2464	18	1444
-2463	18	1443
-2462	22	1439
-2461	15	1440
-2460	14	1442
-2459	17	1443
-2458	17	1443
-2457	9	1445
-2456	24	1445
-2455	20	1449
-2454	16	1449
-2453	23	1453
-2452	14	1454
-2451	20	1456
-2450	17	1457
-2449	19	1457
-2448	19	1457
-2447	15	1457
-2446	20	1458
-2445	26	1457
-2444	29	1456
-2443	23	1459
-2442	17	1459
-2441	12	1459
-2440	14	1457
-2439	18	1458
-2438	14	1456
-2437	20	1458
-2436	21	1461
-2435	23	1462
-2434	19	1461
-2433	18	1463
-2432	25	1463
-2431	13	1465
-2430	14	1463
-2429	23	1465
-2428	21	1462
-2427	22	1463
-2426	20	1467
-2425	14	1466
-2424	14	1466
-2423	20	1467
-2422	16	1467
-2421	16	1469
-2420	22	1472
-2419	23	1473
-2418	18	1475
-2417	21	1474
-2416	12	1474
-2415	11	1475
-2414	14	1479
-2413	17	1481
-2412	27	1481
-2411	25	1481
-2410	19	1482
-2409	14	1481
-2408	12	1479
-2407	15	1479
-2406	14	1482
-2405	21	1481
-2404	24	1482
-2403	26	1483
-2402	26	1485
-2401	17	1485
-2400	23	1483
-2399	20	1486
-2398	10	1485
-2397	12	1485
-2396	9	1486
-2395	18	1485
-2394	16	1482
-2393	22	1483
-2392	16	1484
-2391	14	1487
-2390	21	1490
-2389	18	1487
-2388	14	1488
-2387	18	1490
-2386	19	1487
-2385	18	1489
-2384	20	1490
-2383	18	1489
-2382	19	1488
-2381	16	1489
-2380	14	1488
-2379	17	1490
-2378	23	1488
-2377	14	1489
-2376	24	1487
-2375	17	1489
-2374	14	1490
-2373	17	1489
-2372	17	1489
-2371	24	1494
-2370	11	1494
-2369	20	1494
-2368	20	1495
-2367	21	1497
-2366	16	1498
-2365	15	1501
-2364	14	1500
-2363	19	1499
-2362	17	1499
-2361	24	1498
-2360	22	1497
-2359	15	1498
-2358	17	1499
-2357	21	1502
-2356	18	1499
-2355	24	1499
-2354	21	1499
-2353	23	1502
-2352	20	1502
-2351	13	1500
-2350	19	1500
-2349	17	1501
-2348	15	1504
-2347	15	1510
-2346	15	1508
-2345	26	1505
-2344	16	1506
-2343	18	1506
-2342	9	1506
-2341	14	1507
-2340	16	1505
-2339	13	1506
-2338	19	1510
-2337	13	1513
-2336	17	1512
-2335	19	1513
-2334	11	1514
-2333	23	1514
-2332	15	1514
-2331	21	1515
-2330	22	1515
-2329	26	1518
-2328	21	1518
-2327	22	1523
-2326	20	1526
-2325	15	1524
-2324	29	1525
-2323	17	1524
-2322	10	1524
-2321	11	1524
-2320	16	1522
-2319	21	1522
-2318	19	1522
-2317	16	1522
-2316	17	1525
-2315	17	1524
-2314	24	1526
-2313	23	1531
-2312	15	1533
-2311	18	1533
-2310	19	1533
-2309	18	1533
-2308	17	1532
-2307	18	1531
-2306	15	1531
-2305	18	1533
-2304	14	1536
-2303	22	1536
-2302	24	1536
-2301	24	1536
-2300	14	1538
-2299	18	1540
-2298	15	1539
-2297	11	1541
-2296	9	1542
-2295	22	1542
-2294	22	1541
-2293	18	1543
-2292	21	1544
-2291	20	1542
-2290	13	1545
-2289	14	1545
-2288	21	1545
-2287	12	1545
-2286	14	1546
-2285	17	1547
-2284	20	1548
-2283	20	1547
-2282	24	1547
-2281	14	1550
-2280	18	1551
-2279	15	1551
-2278	14	1550
-2277	11	1550
-2276	20	1551
-2275	20	1551
-2274	18	1556
-2273	21	1559
-2272	18	1559
-2271	20	1558
-2270	15	1557
-2269	22	1554
-2268	28	1559
-2267	13	1558
-2266	26	1559
-2265	24	1561
-2264	10	1563
-2263	28	1562
-2262	27	1564
-2261	19	1560
-2260	19	1564
-2259	15	1564
-2258	16	1563
-2257	19	1565
-2256	18	1566
-2255	21	1566
-2254	17	1569
-2253	14	1568
-2252	19	1569
-2251	16	1568
-2250	25	1572
-2249	15	1574
-2248	19	1571
-2247	18	1574
-2246	14	1573
-2245	17	1572
-2244	17	1570
-2243	14	1574
-2242	16	1575
-2241	23	1574
-2240	16	1571
-2239	24	1571
-2238	14	1572
-2237	15	1572
-2236	20	1572
-2235	24	1573
-2234	16	1573
-2233	20	1570
-2232	19	1572
-2231	16	1572
-2230	18	1574
-2229	16	1572
-2228	24	1574
-2227	25	1574
-2226	20	1571
-2225	19	1574
-2224	22	1574
-2223	23	1576
-2222	19	1579
-2221	17	1578
-2220	19	1577
-2219	18	1577
-2218	23	1580
-2217	17	1579
-2216	20	1582
-2215	23	1580
-2214	21	1580
-2213	23	1580
-2212	19	1582
-2211	14	1584
-2210	17	1586
-2209	25	1588
-2208	20	1586
-2207	27	1586
-2206	23	1586
-2205	16	1587
-2204	25	1584
-2203	15	1588
-2202	14	1587
-2201	22	1590
-2200	12	1591
-2199	19	1591
-2198	26	1592
-2197	19	1591
-2196	18	1591
-2195	23	1589
-2194	17	1591
-2193	24	1593
-2192	19	1591
-2191	22	1592
-2190	20	1591
-2189	23	1592
-2188	26	1594
-2187	20	1597
-2186	14	1599
-2185	19	1598
-2184	17	1599
-2183	12	1596
-2182	21	1591
-2181	20	1592
-2180	22	1590
-2179	20	1589
-2178	20	1591
-2177	17	1592
-2176	31	1593
-2175	21	1593
-2174	27	1594
-2173	19	1592
-2172	24	1595
-2171	20	1595
-2170	14	1596
-2169	20	1601
-2168	18	1601
-2167	23	1601
-2166	28	1604
-2165	22	1605
-2164	24	1605
-2163	17	1604
-2162	27	1607
-2161	18	1606
-2160	23	1609
-2159	17	1609
-2158	24	1609
-2157	20	1608
-2156	11	1608
-2155	19	1605
-2154	19	1609
-2153	15	1611
-2152	22	1615
-2151	15	1615
-2150	28	1614
-2149	16	1616
-2148	15	1615
-2147	18	1617
-2146	15	1618
-2145	16	1621
-2144	15	1622
-2143	21	1624
-2142	22	1624
-2141	21	1626
-2140	25	1625
-2139	23	1626
-2138	24	1628
-2137	17	1628
-2136	20	1630
-2135	17	1629
-2134	24	1633
-2133	22	1636
-2132	20	1636
-2131	21	1635
-2130	17	1637
-2129	20	1639
-2128	15	1641
-2127	21	1638
-2126	19	1636
-2125	25	1633
-2124	22	1638
-2123	18	1637
-2122	29	1637
-2121	16	1636
-2120	22	1636
-2119	18	1639
-2118	17	1637
-2117	22	1637
-2116	19	1638
-2115	20	1639
-2114	27	1639
-2113	22	1640
-2112	22	1642
-2111	15	1643
-2110	17	1644
-2109	22	1646
-2108	26	1648
-2107	13	1648
-2106	18	1646
-2105	14	1650
-2104	19	1650
-2103	16	1650
-2102	19	1650
-2101	17	1649
-2100	18	1648
-2099	13	1651
-2098	24	1652
-2097	19	1656
-2096	20	1660
-2095	17	1654
-2094	22	1656
-2093	13	1659
-2092	14	1658
-2091	20	1660
-2090	9	1662
-2089	12	1664
-2088	20	1664
-2087	22	1664
-2086	10	1664
-2085	18	1663
-2084	21	1665
-2083	22	1668
-2082	19	1669
-2081	20	1669
-2080	31	1669
-2079	26	1671
-2078	22	1668
-2077	22	1669
-2076	22	1670
-2075	21	1673
-2074	18	1674
-2073	22	1673
-2072	20	1673
-2071	26	1674
-2070	16	1674
-2069	28	1675
-2068	22	1675
-2067	22	1676
-2066	21	1676
-2065	26	1678
-2064	18	1679
-2063	24	1679
-2062	23	1679
-2061	23	1677
-2060	21	1678
-2059	15	1679
-2058	17	1679
-2057	18	1681
-2056	20	1682
-2055	25	1683
-2054	20	1682
-2053	21	1684
-2052	15	1688
-2051	18	1687
-2050	12	1684
-2049	19	1685
-2048	21	1686
-2047	16	1688
-2046	18	1689
-2045	17	1687
-2044	18	1690
-2043	21	1689
-2042	17	1688
-2041	26	1690
-2040	18	1691
-2039	15	1690
-2038	20	1691
-2037	23	1690
-2036	22	1687
-2035	16	1690
-2034	16	1691
-2033	10	1689
-2032	17	1691
-2031	24	1691
-2030	23	1692
-2029	20	1694
-2028	18	1697
-2027	14	1699
-2026	16	1699
-2025	31	1703
-2024	23	1705
-2023	15	1705
-2022	29	1704
-2021	22	1704
-2020	26	1705
-2019	24	1705
-2018	22	1705
-2017	24	1703
-2016	19	1703
-2015	13	1703
-2014	30	1704
-2013	19	1708
-2012	17	1706
-2011	21	1706
-2010	22	1711
-2009	20	1713
-2008	20	1715
-2007	20	1715
-2006	27	1717
-2005	18	1718
-2004	13	1718
-2003	31	1717
-2002	25	1722
-2001	31	1723
-2000	14	1723
-1999	20	1721
-1998	18	1720
-1997	16	1719
-1996	11	1721
-1995	27	1722
-1994	18	1723
-1993	21	1724
-1992	16	1723
-1991	20	1725
-1990	22	1723
-1989	22	1725
-1988	23	1724
-1987	28	1727
-1986	16	1726
-1985	27	1730
-1984	25	1733
-1983	14	1731
-1982	16	1731
-1981	19	1730
-1980	25	1733
-1979	21	1731
-1978	20	1732
-1977	19	1731
-1976	18	1734
-1975	24	1731
-1974	22	1736
-1973	19	1735
-1972	20	1737
-1971	30	1735
-1970	25	1736
-1969	32	1735
-1968	22	1735
-1967	13	1735
-1966	14	1736
-1965	29	1734
-1964	19	1733
-1963	20	1737
-1962	24	1738
-1961	14	1737
-1960	24	1738
-1959	21	1737
-1958	20	1741
-1957	12	1737
-1956	24	1735
-1955	20	1738
-1954	23	1738
-1953	21	1740
-1952	20	1739
-1951	20	1740
-1950	21	1740
-1949	12	1743
-1948	17	1742
-1947	24	1742
-1946	14	1741
-1945	29	1741
-1944	21	1744
-1943	15	1745
-1942	23	1744
-1941	16	1745
-1940	14	1747
-1939	25	1748
-1938	27	1746
-1937	27	1752
-1936	20	1752
-1935	24	1750
-1934	23	1748
-1933	28	1749
-1932	20	1747
-1931	21	1748
-1930	21	1749
-1929	26	1750
-1928	20	1750
-1927	22	1750
-1926	25	1750
-1925	22	1750
-1924	31	1751
-1923	19	1753
-1922	27	1751
-1921	17	1750
-1920	26	1754
-1919	17	1754
-1918	28	1755
-1917	20	1757
-1916	20	1757
-1915	19	1759
-1914	17	1758
-1913	27	1758
-1912	19	1757
-1911	25	1757
-1910	23	1756
-1909	26	1756
-1908	21	1757
-1907	18	1756
-1906	21	1757
-1905	17	1757
-1904	21	1758
-1903	30	1759
-1902	18	1760
-1901	20	1758
-1900	19	1760
-1899	24	1757
-1898	21	1756
-1897	23	1757
-1896	20	1759
-1895	14	1762
-1894	26	1762
-1893	24	1762
-1892	22	1763
-1891	28	1763
-1890	20	1757
-1889	18	1761
-1888	21	1760
-1887	22	1759
-1886	36	1761
-1885	18	1763
-1884	18	1763
-1883	13	1762
-1882	18	1764
-1881	35	1763
-1880	17	1766
-1879	21	1767
-1878	24	1767
-1877	18	1770
-1876	17	1770
-1875	21	1773
-1874	24	1772
-1873	22	1774
-1872	23	1774
-1871	17	1777
-1870	22	1779
-1869	20	1774
-1868	25	1774
-1867	16	1774
-1866	15	1776
-1865	26	1778
-1864	20	1779
-1863	15	1781
-1862	22	1779
-1861	19	1778
-1860	21	1780
-1859	33	1780
-1858	20	1781
-1857	18	1782
-1856	22	1782
-1855	19	1782
-1854	19	1784
-1853	25	1784
-1852	15	1786
-1851	22	1784
-1850	20	1785
-1849	21	1785
-1848	29	1783
-1847	21	1785
-1846	24	1786
-1845	22	1787
-1844	17	1790
-1843	23	1792
-1842	21	1793
-1841	22	1789
-1840	18	1791
-1839	17	1794
-1838	19	1790
-1837	21	1794
-1836	15	1790
-1835	27	1790
-1834	24	1791
-1833	15	1791
-1832	21	1794
-1831	25	1796
-1830	30	1798
-1829	20	1798
-1828	18	1798
-1827	22	1798
-1826	19	1797
-1825	22	1799
-1824	18	1801
-1823	21	1799
-1822	19	1804
-1821	24	1804
-1820	25	1804
-1819	17	1806
-1818	20	1805
-1817	25	1804
-1816	29	1807
-1815	21	1807
-1814	20	1805
-1813	36	1807
-1812	18	1806
-1811	21	1808
-1810	17	1813
-1809	25	1812
-1808	16	1814
-1807	26	1813
-1806	19	1811
-1805	14	1816
-1804	21	1817
-1803	21	1813
-1802	21	1815
-1801	23	1815
-1800	17	1815
-1799	19	1821
-1798	17	1820
-1797	26	1824
-1796	21	1827
-1795	21	1828
-1794	21	1828
-1793	25	1828
-1792	18	1824
-1791	20	1827
-1790	19	1826
-1789	25	1821
-1788	26	1826
-1787	35	1826
-1786	31	1829
-1785	20	1831
-1784	21	1831
-1783	23	1829
-1782	16	1831
-1781	16	1832
-1780	15	1833
-1779	26	1836
-1778	20	1835
-1777	26	1839
-1776	30	1840
-1775	27	1844
-1774	22	1843
-1773	19	1843
-1772	30	1845
-1771	15	1845
-1770	20	1848
-1769	25	1848
-1768	24	1845
-1767	33	1848
-1766	22	1849
-1765	23	1848
-1764	17	1851
-1763	23	1855
-1762	18	1854
-1761	25	1858
-1760	24	1859
-1759	19	1859
-1758	21	1861
-1757	19	1862
-1756	27	1860
-1755	25	1862
-1754	24	1862
-1753	22	1863
-1752	29	1863
-1751	15	1862
-1750	24	1862
-1749	19	1865
-1748	22	1866
-1747	23	1868
-1746	22	1870
-1745	29	1871
-1744	22	1874
-1743	17	1874
-1742	19	1876
-1741	16	1877
-1740	23	1879
-1739	25	1878
-1738	19	1879
-1737	26	1881
-1736	28	1884
-1735	26	1888
-1734	25	1887
-1733	17	1890
-1732	25	1893
-1731	17	1892
-1730	25	1895
-1729	30	1890
-1728	19	1892
-1727	15	1891
-1726	19	1891
-1725	15	1890
-1724	25	1892
-1723	26	1890
-1722	25	1892
-1721	27	1893
-1720	22	1896
-1719	13	1899
-1718	15	1898
-1717	18	1900
-1716	26	1900
-1715	28	1902
-1714	27	1904
-1713	23	1905
-1712	25	1905
-1711	24	1905
-1710	36	1908
-1709	23	1908
-1708	22	1907
-1707	26	1907
-1706	19	1911
-1705	29	1912
-1704	25	1914
-1703	22	1915
-1702	24	1918
-1701	22	1913
-1700	28	1915
-1699	24	1919
-1698	20	1918
-1697	15	1917
-1696	21	1920
-1695	21	1920
-1694	23	1919
-1693	24	1919
-1692	23	1922
-1691	23	1925
-1690	23	1925
-1689	15	1926
-1688	21	1923
-1687	22	1922
-1686	24	1924
-1685	27	1926
-1684	19	1925
-1683	30	1928
-1682	23	1931
-1681	28	1931
-1680	23	1928
-1679	22	1931
-1678	29	1931
-1677	27	1932
-1676	22	1932
-1675	30	1930
-1674	29	1932
-1673	27	1932
-1672	33	1934
-1671	17	1933
-1670	29	1933
-1669	20	1936
-1668	23	1933
-1667	15	1934
-1666	24	1940
-1665	28	1943
-1664	16	1947
-1663	27	1952
-1662	19	1952
-1661	14	1953
-1660	22	1950
-1659	20	1948
-1658	38	1949
-1657	28	1952
-1656	25	1954
-1655	25	1954
-1654	22	1952
-1653	21	1953
-1652	19	1952
-1651	29	1952
-1650	18	1954
-1649	21	1951
-1648	15	1951
-1647	32	1955
-1646	25	1955
-1645	16	1954
-1644	23	1958
-1643	20	1955
-1642	23	1960
-1641	23	1962
-1640	18	1964
-1639	23	1967
-1638	26	1971
-1637	22	1969
-1636	24	1969
-1635	20	1968
-1634	25	1969
-1633	23	1971
-1632	29	1966
-1631	21	1970
-1630	25	1968
-1629	25	1969
-1628	21	1972
-1627	28	1974
-1626	20	1975
-1625	31	1972
-1624	27	1974
-1623	23	1977
-1622	30	1978
-1621	29	1980
-1620	23	1980
-1619	19	1976
-1618	20	1978
-1617	16	1977
-1616	22	1980
-1615	30	1983
-1614	18	1980
-1613	15	1985
-1612	22	1983
-1611	23	1983
-1610	26	1981
-1609	29	1984
-1608	24	1985
-1607	21	1985
-1606	20	1985
-1605	18	1990
-1604	25	1990
-1603	27	1988
-1602	25	1987
-1601	24	1991
-1600	25	1992
-1599	31	1991
-1598	15	1991
-1597	23	1993
-1596	22	1995
-1595	28	1995
-1594	31	1995
-1593	25	1998
-1592	25	2000
-1591	14	1998
-1590	23	1998
-1589	19	1998
-1588	25	1999
-1587	25	2001
-1586	28	2000
-1585	23	2000
-1584	24	2001
-1583	19	2001
-1582	21	2001
-1581	16	1999
-1580	21	2000
-1579	20	1998
-1578	27	2001
-1577	22	2006
-1576	41	2005
-1575	25	2003
-1574	21	2007
-1573	25	2005
-1572	31	2007
-1571	24	2007
-1570	24	2009
-1569	31	2008
-1568	24	2009
-1567	22	2011
-1566	28	2010
-1565	21	2011
-1564	20	2014
-1563	14	2016
-1562	19	2019
-1561	31	2018
-1560	25	2017
-1559	23	2017
-1558	29	2017
-1557	20	2018
-1556	30	2016
-1555	30	2017
-1554	28	2013
-1553	24	2016
-1552	20	2015
-1551	35	2016
-1550	27	2018
-1549	21	2014
-1548	28	2017
-1547	26	2022
-1546	25	2024
-1545	21	2025
-1544	25	2030
-1543	23	2028
-1542	30	2030
-1541	26	2031
-1540	17	2033
-1539	22	2032
-1538	27	2031
-1537	28	2031
-1536	32	2031
-1535	39	2031
-1534	18	2029
-1533	25	2029
-1532	17	2031
-1531	26	2029
-1530	22	2029
-1529	22	2030
-1528	26	2032
-1527	30	2033
-1526	21	2033
-1525	27	2035
-1524	21	2037
-1523	25	2037
-1522	31	2035
-1521	26	2034
-1520	25	2033
-1519	20	2032
-1518	23	2032
-1517	31	2032
-1516	20	2036
-1515	36	2038
-1514	18	2039
-1513	26	2038
-1512	24	2038
-1511	31	2040
-1510	29	2040
-1509	27	2039
-1508	16	2042
-1507	19	2044
-1506	23	2045
-1505	23	2044
-1504	30	2044
-1503	17	2048
-1502	25	2044
-1501	10	2046
-1500	23	2044
-1499	31	2044
-1498	26	2045
-1497	33	2046
-1496	32	2047
-1495	24	2048
-1494	25	2053
-1493	28	2054
-1492	18	2052
-1491	23	2053
-1490	26	2054
-1489	28	2055
-1488	21	2057
-1487	34	2058
-1486	28	2060
-1485	29	2060
-1484	25	2062
-1483	25	2062
-1482	29	2063
-1481	23	2067
-1480	32	2065
-1479	19	2067
-1478	27	2070
-1477	25	2069
-1476	24	2070
-1475	28	2072
-1474	30	2074
-1473	18	2075
-1472	21	2079
-1471	28	2079
-1470	22	2080
-1469	27	2084
-1468	36	2082
-1467	24	2076
-1466	34	2078
-1465	22	2078
-1464	23	2074
-1463	30	2079
-1462	23	2082
-1461	25	2082
-1460	26	2079
-1459	38	2081
-1458	39	2081
-1457	27	2085
-1456	32	2085
-1455	20	2082
-1454	21	2082
-1453	25	2084
-1452	33	2083
-1451	23	2084
-1450	32	2085
-1449	27	2085
-1448	18	2084
-1447	31	2085
-1446	24	2081
-1445	24	2082
-1444	25	2082
-1443	20	2083
-1442	43	2083
-1441	31	2083
-1440	15	2084
-1439	34	2084
-1438	18	2082
-1437	24	2084
-1436	20	2087
-1435	22	2088
-1434	24	2089
-1433	32	2093
-1432	21	2096
-1431	24	2095
-1430	12	2095
-1429	24	2091
-1428	18	2092
-1427	29	2095
-1426	29	2100
-1425	23	2101
-1424	27	2099
-1423	32	2095
-1422	25	2100
-1421	24	2101
-1420	25	2100
-1419	26	2101
-1418	20	2102
-1417	25	2103
-1416	36	2105
-1415	30	2105
-1414	27	2106
-1413	32	2104
-1412	30	2103
-1411	27	2104
-1410	29	2105
-1409	25	2103
-1408	28	2101
-1407	30	2101
-1406	26	2102
-1405	27	2104
-1404	34	2102
-1403	23	2108
-1402	24	2112
-1401	29	2114
-1400	24	2116
-1399	26	2116
-1398	25	2118
-1397	30	2117
-1396	22	2120
-1395	27	2118
-1394	38	2119
-1393	34	2118
-1392	24	2120
-1391	35	2121
-1390	15	2121
-1389	24	2122
-1388	23	2124
-1387	24	2123
-1386	19	2120
-1385	20	2120
-1384	24	2121
-1383	26	2121
-1382	16	2124
-1381	19	2126
-1380	26	2125
-1379	26	2129
-1378	34	2131
-1377	24	2133
-1376	28	2136
-1375	28	2132
-1374	24	2134
-1373	17	2132
-1372	28	2129
-1371	25	2139
-1370	22	2138
-1369	26	2136
-1368	27	2136
-1367	33	2140
-1366	24	2137
-1365	17	2140
-1364	22	2137
-1363	26	2139
-1362	28	2142
-1361	26	2144
-1360	23	2150
-1359	31	2152
-1358	29	2153
-1357	21	2153
-1356	27	2154
-1355	27	2155
-1354	20	2152
-1353	21	2149
-1352	34	2148
-1351	34	2151
-1350	22	2152
-1349	22	2153
-1348	26	2153
-1347	25	2154
-1346	17	2154
-1345	24	2159
-1344	28	2158
-1343	27	2160
-1342	27	2161
-1341	21	2163
-1340	23	2163
-1339	28	2164
-1338	19	2168
-1337	26	2167
-1336	15	2166
-1335	35	2170
-1334	22	2168
-1333	24	2168
-1332	29	2169
-1331	30	2172
-1330	23	2174
-1329	26	2172
-1328	34	2172
-1327	27	2176
-1326	34	2176
-1325	24	2174
-1324	32	2170
-1323	31	2174
-1322	23	2177
-1321	29	2176
-1320	27	2178
-1319	31	2175
-1318	29	2176
-1317	29	2175
-1316	28	2175
-1315	24	2176
-1314	29	2176
-1313	30	2176
-1312	24	2175
-1311	23	2176
-1310	32	2173
-1309	30	2176
-1308	29	2179
-1307	22	2181
-1306	23	2185
-1305	29	2183
-1304	27	2183
-1303	27	2184
-1302	23	2187
-1301	20	2189
-1300	27	2190
-1299	29	2188
-1298	31	2194
-1297	26	2193
-1296	32	2193
-1295	32	2194
-1294	32	2194
-1293	25	2194
-1292	22	2194
-1291	27	2196
-1290	30	2200
-1289	30	2202
-1288	25	2203
-1287	26	2204
-1286	26	2202
-1285	26	2207
-1284	16	2208
-1283	30	2209
-1282	22	2210
-1281	24	2211
-1280	22	2211
-1279	34	2214
-1278	32	2215
-1277	27	2217
-1276	25	2217
-1275	21	2215
-1274	18	2217
-1273	28	2220
-1272	34	2221
-1271	24	2222
-1270	28	2221
-1269	23	2221
-1268	27	2222
-1267	26	2223
-1266	27	2222
-1265	29	2225
-1264	29	2226
-1263	34	2228
-1262	24	2230
-1261	27	2230
-1260	22	2227
-1259	30	2228
-1258	30	2233
-1257	28	2233
-1256	32	2235
-1255	19	2237
-1254	29	2237
-1253	30	2236
-1252	27	2243
-1251	30	2243
-1250	24	2245
-1249	29	2239
-1248	28	2241
-1247	23	2242
-1246	25	2244
-1245	22	2243
-1244	25	2243
-1243	21	2245
-1242	24	2246
-1241	29	2248
-1240	27	2249
-1239	29	2249
-1238	19	2248
-1237	33	2252
-1236	21	2255
-1235	18	2258
-1234	33	2259
-1233	11	2259
-1232	17	2258
-1231	31	2260
-1230	26	2259
-1229	26	2263
-1228	26	2265
-1227	26	2262
-1226	28	2262
-1225	29	2260
-1224	22	2261
-1223	25	2263
-1222	23	2266
-1221	28	2266
-1220	32	2267
-1219	23	2270
-1218	25	2273
-1217	28	2272
-1216	34	2272
-1215	30	2275
-1214	32	2278
-1213	32	2278
-1212	22	2278
-1211	28	2277
-1210	28	2278
-1209	37	2278
-1208	27	2277
-1207	26	2278
-1206	31	2276
-1205	18	2276
-1204	29	2276
-1203	21	2281
-1202	25	2276
-1201	22	2281
-1200	38	2281
-1199	35	2281
-1198	26	2284
-1197	20	2285
-1196	22	2287
-1195	30	2288
-1194	20	2291
-1193	23	2293
-1192	25	2294
-1191	27	2298
-1190	24	2301
-1189	30	2303
-1188	24	2305
-1187	35	2305
-1186	23	2306
-1185	21	2306
-1184	24	2304
-1183	40	2308
-1182	23	2305
-1181	22	2308
-1180	23	2307
-1179	32	2306
-1178	32	2310
-1177	40	2307
-1176	18	2309
-1175	27	2308
-1174	21	2307
-1173	28	2307
-1172	26	2312
-1171	26	2311
-1170	29	2309
-1169	21	2312
-1168	31	2313
-1167	23	2315
-1166	28	2316
-1165	22	2316
-1164	28	2320
-1163	29	2317
-1162	30	2312
-1161	17	2311
-1160	36	2313
-1159	32	2315
-1158	32	2318
-1157	26	2319
-1156	26	2317
-1155	26	2318
-1154	34	2315
-1153	30	2316
-1152	24	2321
-1151	26	2321
-1150	32	2322
-1149	32	2323
-1148	25	2326
-1147	32	2328
-1146	26	2330
-1145	29	2327
-1144	30	2328
-1143	45	2329
-1142	34	2330
-1141	34	2334
-1140	28	2337
-1139	29	2339
-1138	26	2339
-1137	25	2338
-1136	32	2341
-1135	33	2341
-1134	32	2341
-1133	35	2342
-1132	27	2340
-1131	28	2341
-1130	25	2343
-1129	23	2342
-1128	25	2345
-1127	27	2343
-1126	21	2343
-1125	27	2346
-1124	34	2349
-1123	32	2345
-1122	20	2349
-1121	20	2354
-1120	25	2356
-1119	31	2356
-1118	21	2358
-1117	26	2357
-1116	28	2358
-1115	27	2361
-1114	26	2360
-1113	18	2361
-1112	31	2367
-1111	28	2368
-1110	24	2372
-1109	27	2369
-1108	29	2366
-1107	25	2372
-1106	24	2371
-1105	31	2370
-1104	35	2372
-1103	25	2366
-1102	23	2372
-1101	31	2374
-1100	34	2378
-1099	30	2379
-1098	35	2384
-1097	27	2385
-1096	18	2385
-1095	41	2385
-1094	23	2385
-1093	16	2383
-1092	27	2385
-1091	34	2384
-1090	38	2384
-1089	28	2386
-1088	31	2383
-1087	34	2384
-1086	26	2387
-1085	33	2386
-1084	29	2381
-1083	26	2384
-1082	32	2388
-1081	36	2392
-1080	37	2391
-1079	29	2392
-1078	28	2391
-1077	22	2387
-1076	36	2390
-1075	24	2392
-1074	27	2392
-1073	35	2395
-1072	34	2395
-1071	26	2398
-1070	26	2401
-1069	23	2405
-1068	27	2404
-1067	36	2405
-1066	31	2404
-1065	36	2407
-1064	32	2408
-1063	30	2405
-1062	30	2406
-1061	25	2408
-1060	27	2411
-1059	27	2410
-1058	34	2414
-1057	36	2414
-1056	29	2415
-1055	30	2415
-1054	31	2416
-1053	29	2415
-1052	31	2412
-1051	24	2416
-1050	31	2418
-1049	35	2420
-1048	32	2424
-1047	20	2424
-1046	30	2424
-1045	29	2421
-1044	24	2420
-1043	23	2422
-1042	34	2422
-1041	32	2422
-1040	28	2421
-1039	34	2423
-1038	31	2425
-1037	30	2427
-1036	32	2426
-1035	31	2429
-1034	39	2434
-1033	31	2437
-1032	35	2436
-1031	29	2436
-1030	34	2440
-1029	34	2440
-1028	26	2440
-1027	43	2440
-1026	43	2441
-1025	34	2442
-1024	31	2442
-1023	26	2442
-1022	33	2445
-1021	26	2441
-1020	23	2445
-1019	27	2445
-1018	35	2445
-1017	36	2452
-1016	38	2449
-1015	39	2453
-1014	24	2453
-1013	29	2455
-1012	32	2456
-1011	49	2460
-1010	34	2459
-1009	29	2462
-1008	22	2461
-1007	31	2463
-1006	25	2465
-1005	28	2467
-1004	40	2467
-1003	31	2469
-1002	33	2469
-1001	35	2471
[truncated: 4,001 more rows]
