# Supplementary material for: Periodicity of SNP distribution around transcription start sites
Source: BMC Genomics. 2006 Apr 3;7:66. doi: 10.1186/1471-2164-7-66 (PMC1448210; doi:10.1186/1471-2164-7-66)
Supplement: Additional File 8 — Matlab script and input files. The input files for Matlab script is a 2-column 6001-line table in ASCII format, in which the first and second columns represent the relative position to TSSs and the number of SNPs at each position, respectively. For nucleotide divergence, an additional third column represents the number of aligned sequences between the humans and chimpanzees at each position relative to TSSs. [file 1471-2164-7-66-S8.zip › PaperFig2panel.m]

clear all;

fni=0;
bin=1024;

for fn=1:6,
%for fmode=2:2,
%for fmode=3:3,
for fmode=1:1,

if fn==1
    data=load('uniqueNMdbTSSv4.list.dbsnp_validBuild124'); str='all TSS';
    n=10171; 
    v2=load('stdRandom10171Hanning1024.txt'); m2=load('meanRandom10171Hanning1024.txt');
elseif fn==2
    file='hspromoter.tabv4.fas3000.unique.cpgout.list.dbsnp_validBuild124';
    data=load(file);
    n=6329;
    v2=load('stdRandom6329Hanning1024.txt'); m2=load('meanRandom6329Hanning1024.txt');
elseif fn==3
    nofile='hspromoter.tabv4.fas3000.unique.cpgout.nolist.dbsnp_validBuild124';
    data=load(nofile); str='noCpG';
    n=3842;
    v2=load('stdRandom3842Hanning1024.txt'); m2=load('meanRandom3842Hanning1024.txt');
elseif fn==5
    data=load('hspromoter.tabv4.fas3000.unique.cpgout.list_0.CompChimpHumanTSSsummary_2gapNofilter'); str='CpGchimp';
    data(:,2)=data(:,2)./data(:,3);
    n=1;
elseif fn==6
     data=load('hspromoter.tabv4.fas3000.unique.cpgout.nolist_0.CompChimpHumanTSSsummary_2gapNofilter'); str='noCpGchimp';
    data(:,2)=data(:,2)./data(:,3);
    n=1;
elseif fn==4
    data=load('hspromoter.tabv4.fas3000.unique.CompChimpHumanTSSsummary_2gapNofilter'); str='Chimp';
    data(:,2)=data(:,2)./data(:,3);
    n=1;
end
data(:,2)=data(:,2)./n;

n=bin;
nyquist = 1/2;
freq = (1:n/2)/(n/2)*nyquist;
period = 1./freq;
w=hann(bin);      % hanning window
    
j=0;
for i=1:100:length(data(:,2))-bin,
    subsnp=data(i:i+bin-1,2);
    subsnp=subsnp.*w;
    j=j+1;
    a=fft(subsnp);
    Z(:,j)=abs(a(1:n/2)).^2;
    x(:,j)=i+bin/2-3000;
end

Z([1:3],:)=0;

N=2; M=3;
figure(2);
set(2,'Position',[61 131 878 554],'name','Figure 2', 'NumberTitle', 'off');
fn2=1;

if  fmode==1
    fni=fni+1;
    subplot(N,M,fni);
    surf(x,period,Z);
    shading interp; 
    colormap(jet); 
    if fni <= 3
        axis([x(1,1) x(1,j) 10 250 0 3e-3]);
    else
        axis([x(1,1) x(1,j) 10 250 0 0.03]); 
    end
    hold on;
        x1([1:512])=2413;
    if 1
    period = period';
    if fn <= 3,
        plot3(x1,period,m2,'m','LineWidth',2');
        plot3(x1,period,v2,'r','LineWidth',2');
    end
    s2=v2(14)-m2(14); s2=s2./2.575;
    end
    view([90 0]);
    set(gca,'CameraUpVector',[0 1 0], 'XTickLabel', {}, 'XGrid','off', 'ZTickLabel', {}, 'YTickLabel', {});
elseif  fmode==3
    fni=fni+1;
    subplot(N,M,fni);
    Z2=Z(10,:);
    ZZ=Z(7,:); mm(1:length(ZZ))=m2(7); vv(1:length(ZZ))=v2(7); 
    if fn <= 3,
        plot(x,ZZ,x,mm,'m', x,vv,'r','LineWidth',2');
        axis([x(1,1) x(1,j) 0 3e-3]);
    else
        plot(x,ZZ,'LineWidth',2');
        axis([x(1,1) x(1,j) 0 0.03]); %axis 'auto y';
    end
    
    grid on; %set(gca,'XTickLabel', {}, 'YTickLabel', {});
elseif fmode==2
    fni=fni+1;
    subplot(N,M,fni);
    pcolor(x,period,Z);
    shading interp; 
    axis([x(1,1) x(1,j) 10 250]); %title(str);
    set(gca,'XTickLabel', {}, 'YTickLabel', {});
end

end %for fn
end %for fmode
