# Supplementary material for: Periodicity of SNP distribution around transcription start sites
Source: BMC Genomics. 2006 Apr 3;7:66. doi: 10.1186/1471-2164-7-66 (PMC1448210; doi:10.1186/1471-2164-7-66)
Supplement: Additional File 8 — Matlab script and input files. The input files for Matlab script is a 2-column 6001-line table in ASCII format, in which the first and second columns represent the relative position to TSSs and the number of SNPs at each position, respectively. For nucleotide divergence, an additional third column represents the number of aligned sequences between the humans and chimpanzees at each position relative to TSSs. [file 1471-2164-7-66-S8.zip › meanRandom10171Hanning1024.txt]

0.826006
0.207152
0.000072
0.000071
0.000068
0.000067
0.000067
0.000069
0.000068
0.000070
0.000070
0.000070
0.000070
0.000067
0.000064
0.000069
0.000068
0.000067
0.000067
0.000069
0.000070
0.000068
0.000068
0.000068
0.000070
0.000068
0.000066
0.000068
0.000068
0.000067
0.000069
0.000067
0.000068
0.000070
0.000066
0.000068
0.000067
0.000065
0.000065
0.000068
0.000068
0.000066
0.000066
0.000066
0.000068
0.000070
0.000073
0.000074
0.000071
0.000068
0.000067
0.000070
0.000071
0.000070
0.000071
0.000070
0.000069
0.000068
0.000069
0.000068
0.000064
0.000068
0.000068
0.000069
0.000068
0.000066
0.000067
0.000066
0.000069
0.000071
0.000069
0.000066
0.000068
0.000068
0.000069
0.000068
0.000069
0.000066
0.000068
0.000069
0.000066
0.000066
0.000067
0.000069
0.000070
0.000067
0.000070
0.000071
0.000066
0.000067
0.000064
0.000065
0.000068
0.000071
0.000067
0.000068
0.000068
0.000066
0.000068
0.000071
0.000068
0.000068
0.000067
0.000066
0.000069
0.000065
0.000062
0.000064
0.000067
0.000067
0.000071
0.000072
0.000067
0.000070
0.000073
0.000069
0.000069
0.000068
0.000069
0.000063
0.000063
0.000068
0.000067
0.000067
0.000066
0.000066
0.000069
0.000065
0.000065
0.000064
0.000066
0.000070
0.000072
0.000070
0.000066
0.000066
0.000067
0.000066
0.000069
0.000070
0.000065
0.000063
0.000065
0.000072
0.000070
0.000067
0.000066
0.000067
0.000069
0.000067
0.000069
0.000072
0.000067
0.000064
0.000069
0.000070
0.000070
0.000068
0.000067
0.000065
0.000065
0.000063
0.000064
0.000065
0.000066
0.000067
0.000069
0.000071
0.000071
0.000070
0.000069
0.000064
0.000063
0.000062
0.000067
0.000070
0.000066
0.000069
0.000069
0.000069
0.000067
0.000065
0.000069
0.000071
0.000069
0.000068
0.000067
0.000064
0.000063
0.000067
0.000065
0.000067
0.000070
0.000071
0.000068
0.000068
0.000065
0.000066
0.000065
0.000065
0.000069
0.000069
0.000064
0.000064
0.000067
0.000067
0.000064
0.000066
0.000066
0.000064
0.000067
0.000067
0.000065
0.000064
0.000067
0.000066
0.000065
0.000064
0.000064
0.000066
0.000067
0.000067
0.000065
0.000071
0.000070
0.000070
0.000070
0.000068
0.000069
0.000067
0.000066
0.000064
0.000062
0.000066
0.000066
0.000062
0.000065
0.000066
0.000067
0.000066
0.000066
0.000066
0.000067
0.000069
0.000066
0.000067
0.000066
0.000066
0.000070
0.000071
0.000067
0.000063
0.000067
0.000066
0.000064
0.000064
0.000066
0.000068
0.000069
0.000066
0.000068
0.000065
0.000064
0.000064
0.000066
0.000067
0.000067
0.000071
0.000071
0.000067
0.000067
0.000066
0.000070
0.000069
0.000065
0.000068
0.000066
0.000065
0.000069
0.000071
0.000068
0.000068
0.000070
0.000071
0.000071
0.000070
0.000067
0.000066
0.000068
0.000067
0.000067
0.000068
0.000074
0.000071
0.000064
0.000067
0.000068
0.000069
0.000069
0.000066
0.000064
0.000069
0.000067
0.000067
0.000066
0.000068
0.000068
0.000066
0.000064
0.000063
0.000064
0.000067
0.000069
0.000069
0.000064
0.000064
0.000066
0.000066
0.000063
0.000064
0.000066
0.000064
0.000066
0.000066
0.000064
0.000062
0.000066
0.000067
0.000069
0.000069
0.000067
0.000065
0.000063
0.000065
0.000067
0.000067
0.000068
0.000068
0.000065
0.000069
0.000064
0.000066
0.000069
0.000068
0.000065
0.000068
0.000068
0.000068
0.000063
0.000064
0.000063
0.000068
0.000069
0.000066
0.000065
0.000068
0.000069
0.000068
0.000069
0.000071
0.000070
0.000066
0.000066
0.000068
0.000069
0.000067
0.000066
0.000063
0.000065
0.000070
0.000070
0.000069
0.000067
0.000067
0.000067
0.000068
0.000066
0.000066
0.000067
0.000065
0.000064
0.000069
0.000070
0.000067
0.000067
0.000069
0.000069
0.000067
0.000065
0.000064
0.000066
0.000065
0.000065
0.000064
0.000062
0.000063
0.000068
0.000068
0.000065
0.000066
0.000068
0.000066
0.000064
0.000067
0.000066
0.000065
0.000066
0.000068
0.000064
0.000064
0.000066
0.000067
0.000067
0.000067
0.000065
0.000063
0.000064
0.000066
0.000067
0.000066
0.000067
0.000067
0.000067
0.000066
0.000064
0.000065
0.000066
0.000065
0.000070
0.000070
0.000067
0.000064
0.000065
0.000066
0.000064
0.000066
0.000066
0.000065
0.000064
0.000066
0.000065
0.000066
0.000065
0.000066
0.000066
0.000065
0.000068
0.000067
0.000065
0.000067
0.000068
0.000066
0.000063
0.000066
0.000069
0.000071
0.000065
0.000064
0.000068
0.000066
0.000066
0.000066
0.000065
0.000065
0.000064
0.000064
0.000064
0.000066
0.000068
0.000067
0.000065
0.000065
0.000066
0.000067
0.000070
0.000064
0.000066
0.000067
0.000068
0.000067
0.000067
0.000068
0.000067
0.000069
0.000068
0.000065
0.000065
0.000065
0.000064
0.000067
0.000068
0.000069
0.000065
0.000066
0.000068
0.000065
0.000065
0.000067
0.000068
0.000065
0.000065
0.000063
0.000066
0.000066
0.000064
0.000065
0.000063
0.000065
0.000070
0.000069
0.000069
0.000067
