# Supplementary material for: Periodicity of SNP distribution around transcription start sites
Source: BMC Genomics. 2006 Apr 3;7:66. doi: 10.1186/1471-2164-7-66 (PMC1448210; doi:10.1186/1471-2164-7-66)
Supplement: Additional File 8 — Matlab script and input files. The input files for Matlab script is a 2-column 6001-line table in ASCII format, in which the first and second columns represent the relative position to TSSs and the number of SNPs at each position, respectively. For nucleotide divergence, an additional third column represents the number of aligned sequences between the humans and chimpanzees at each position relative to TSSs. [file 1471-2164-7-66-S8.zip › meanRandom3842Hanning1024.txt]

0.826641
0.207473
0.000188
0.000183
0.000182
0.000186
0.000182
0.000183
0.000178
0.000176
0.000179
0.000180
0.000188
0.000180
0.000171
0.000171
0.000175
0.000177
0.000185
0.000189
0.000185
0.000180
0.000181
0.000173
0.000166
0.000167
0.000178
0.000179
0.000182
0.000175
0.000166
0.000178
0.000178
0.000181
0.000179
0.000182
0.000185
0.000180
0.000179
0.000171
0.000170
0.000178
0.000183
0.000185
0.000189
0.000178
0.000180
0.000178
0.000182
0.000171
0.000169
0.000182
0.000174
0.000167
0.000172
0.000175
0.000182
0.000196
0.000183
0.000168
0.000176
0.000184
0.000177
0.000178
0.000177
0.000178
0.000181
0.000173
0.000174
0.000182
0.000172
0.000176
0.000187
0.000174
0.000175
0.000190
0.000176
0.000185
0.000179
0.000183
0.000187
0.000187
0.000175
0.000181
0.000178
0.000185
0.000189
0.000182
0.000176
0.000179
0.000198
0.000189
0.000180
0.000175
0.000184
0.000182
0.000170
0.000176
0.000180
0.000179
0.000176
0.000182
0.000181
0.000183
0.000165
0.000168
0.000187
0.000180
0.000182
0.000176
0.000177
0.000184
0.000175
0.000167
0.000176
0.000177
0.000175
0.000183
0.000176
0.000167
0.000175
0.000182
0.000183
0.000181
0.000178
0.000180
0.000191
0.000192
0.000193
0.000194
0.000182
0.000183
0.000192
0.000193
0.000192
0.000187
0.000172
0.000176
0.000178
0.000173
0.000165
0.000177
0.000190
0.000194
0.000188
0.000178
0.000186
0.000170
0.000154
0.000159
0.000171
0.000178
0.000179
0.000170
0.000169
0.000170
0.000177
0.000177
0.000180
0.000180
0.000180
0.000174
0.000172
0.000192
0.000198
0.000179
0.000184
0.000182
0.000176
0.000178
0.000176
0.000174
0.000173
0.000180
0.000179
0.000180
0.000169
0.000165
0.000176
0.000187
0.000173
0.000169
0.000172
0.000169
0.000184
0.000183
0.000184
0.000186
0.000183
0.000175
0.000172
0.000172
0.000173
0.000179
0.000185
0.000174
0.000169
0.000174
0.000179
0.000185
0.000186
0.000178
0.000172
0.000172
0.000178
0.000178
0.000170
0.000180
0.000180
0.000179
0.000187
0.000178
0.000175
0.000170
0.000173
0.000182
0.000182
0.000180
0.000176
0.000171
0.000175
0.000176
0.000177
0.000174
0.000172
0.000181
0.000188
0.000174
0.000175
0.000177
0.000175
0.000176
0.000177
0.000183
0.000180
0.000181
0.000177
0.000181
0.000176
0.000180
0.000186
0.000184
0.000181
0.000184
0.000174
0.000172
0.000182
0.000179
0.000180
0.000169
0.000168
0.000170
0.000178
0.000178
0.000176
0.000174
0.000171
0.000173
0.000175
0.000180
0.000183
0.000175
0.000176
0.000183
0.000171
0.000176
0.000179
0.000186
0.000192
0.000176
0.000171
0.000167
0.000185
0.000189
0.000178
0.000166
0.000169
0.000174
0.000163
0.000163
0.000170
0.000182
0.000180
0.000178
0.000181
0.000171
0.000172
0.000180
0.000179
0.000176
0.000170
0.000173
0.000169
0.000175
0.000178
0.000176
0.000176
0.000174
0.000174
0.000175
0.000181
0.000188
0.000186
0.000182
0.000184
0.000173
0.000171
0.000179
0.000189
0.000186
0.000182
0.000185
0.000174
0.000174
0.000175
0.000178
0.000174
0.000172
0.000178
0.000180
0.000187
0.000175
0.000162
0.000178
0.000180
0.000174
0.000181
0.000181
0.000168
0.000174
0.000185
0.000185
0.000178
0.000164
0.000177
0.000173
0.000177
0.000178
0.000172
0.000172
0.000168
0.000177
0.000178
0.000177
0.000175
0.000175
0.000179
0.000178
0.000179
0.000184
0.000178
0.000175
0.000169
0.000156
0.000164
0.000178
0.000181
0.000174
0.000178
0.000189
0.000180
0.000181
0.000179
0.000169
0.000165
0.000174
0.000183
0.000185
0.000182
0.000180
0.000171
0.000171
0.000176
0.000182
0.000177
0.000174
0.000159
0.000164
0.000183
0.000185
0.000177
0.000183
0.000178
0.000175
0.000179
0.000181
0.000187
0.000184
0.000173
0.000178
0.000185
0.000180
0.000175
0.000168
0.000172
0.000173
0.000172
0.000169
0.000176
0.000179
0.000174
0.000174
0.000174
0.000172
0.000176
0.000178
0.000186
0.000192
0.000174
0.000167
0.000177
0.000173
0.000169
0.000174
0.000172
0.000166
0.000175
0.000177
0.000175
0.000172
0.000182
0.000175
0.000163
0.000167
0.000184
0.000174
0.000166
0.000174
0.000180
0.000173
0.000174
0.000171
0.000175
0.000178
0.000178
0.000172
0.000169
0.000177
0.000179
0.000187
0.000184
0.000176
0.000182
0.000182
0.000169
0.000172
0.000186
0.000185
0.000179
0.000181
0.000193
0.000174
0.000169
0.000172
0.000176
0.000181
0.000164
0.000168
0.000172
0.000176
0.000174
0.000174
0.000179
0.000186
0.000182
0.000172
0.000175
0.000184
0.000180
0.000175
0.000170
0.000174
0.000178
0.000187
0.000180
0.000169
0.000174
0.000180
0.000174
0.000178
0.000177
0.000176
0.000173
0.000166
0.000172
0.000175
0.000167
0.000173
0.000174
0.000180
0.000167
0.000173
0.000182
0.000173
0.000178
0.000176
0.000168
0.000177
0.000173
0.000167
0.000175
0.000176
0.000166
0.000178
0.000178
0.000173
0.000171
0.000172
0.000177
0.000173
0.000172
0.000175
