# Supplementary material for: Periodicity of SNP distribution around transcription start sites
Source: BMC Genomics. 2006 Apr 3;7:66. doi: 10.1186/1471-2164-7-66 (PMC1448210; doi:10.1186/1471-2164-7-66)
Supplement: Additional File 8 — Matlab script and input files. The input files for Matlab script is a 2-column 6001-line table in ASCII format, in which the first and second columns represent the relative position to TSSs and the number of SNPs at each position, respectively. For nucleotide divergence, an additional third column represents the number of aligned sequences between the humans and chimpanzees at each position relative to TSSs. [file 1471-2164-7-66-S8.zip › meanRandom6329Hanning1024.txt]

0.825576
0.207227
0.000116
0.000111
0.000107
0.000113
0.000112
0.000111
0.000108
0.000109
0.000106
0.000109
0.000109
0.000107
0.000105
0.000110
0.000112
0.000107
0.000111
0.000116
0.000115
0.000113
0.000113
0.000103
0.000099
0.000100
0.000103
0.000111
0.000110
0.000105
0.000103
0.000112
0.000112
0.000110
0.000110
0.000114
0.000108
0.000106
0.000106
0.000105
0.000105
0.000108
0.000103
0.000101
0.000109
0.000111
0.000113
0.000106
0.000110
0.000106
0.000104
0.000111
0.000106
0.000103
0.000108
0.000106
0.000110
0.000113
0.000108
0.000108
0.000115
0.000112
0.000109
0.000104
0.000106
0.000112
0.000110
0.000110
0.000104
0.000108
0.000111
0.000109
0.000107
0.000105
0.000106
0.000113
0.000112
0.000110
0.000106
0.000109
0.000111
0.000107
0.000101
0.000110
0.000107
0.000110
0.000119
0.000115
0.000115
0.000111
0.000111
0.000113
0.000110
0.000110
0.000109
0.000107
0.000108
0.000109
0.000112
0.000109
0.000105
0.000104
0.000106
0.000113
0.000108
0.000106
0.000113
0.000108
0.000105
0.000104
0.000107
0.000114
0.000111
0.000101
0.000108
0.000110
0.000104
0.000101
0.000102
0.000101
0.000105
0.000106
0.000112
0.000109
0.000106
0.000111
0.000112
0.000110
0.000113
0.000111
0.000110
0.000112
0.000109
0.000107
0.000111
0.000106
0.000104
0.000109
0.000113
0.000110
0.000107
0.000109
0.000110
0.000112
0.000109
0.000111
0.000115
0.000105
0.000105
0.000107
0.000108
0.000111
0.000109
0.000100
0.000104
0.000103
0.000108
0.000112
0.000110
0.000107
0.000112
0.000112
0.000108
0.000116
0.000119
0.000108
0.000108
0.000105
0.000108
0.000105
0.000103
0.000108
0.000110
0.000106
0.000109
0.000114
0.000106
0.000101
0.000107
0.000111
0.000109
0.000107
0.000107
0.000105
0.000110
0.000108
0.000115
0.000116
0.000109
0.000112
0.000109
0.000109
0.000105
0.000108
0.000110
0.000109
0.000112
0.000113
0.000114
0.000113
0.000108
0.000101
0.000106
0.000106
0.000107
0.000104
0.000103
0.000109
0.000105
0.000108
0.000108
0.000111
0.000106
0.000102
0.000103
0.000108
0.000110
0.000109
0.000104
0.000106
0.000102
0.000105
0.000111
0.000107
0.000105
0.000104
0.000105
0.000105
0.000109
0.000106
0.000109
0.000108
0.000105
0.000108
0.000107
0.000108
0.000106
0.000103
0.000102
0.000104
0.000103
0.000101
0.000106
0.000112
0.000108
0.000112
0.000110
0.000108
0.000111
0.000107
0.000104
0.000106
0.000105
0.000108
0.000108
0.000102
0.000108
0.000107
0.000108
0.000107
0.000106
0.000107
0.000108
0.000111
0.000106
0.000099
0.000100
0.000111
0.000109
0.000107
0.000105
0.000106
0.000106
0.000105
0.000107
0.000102
0.000104
0.000103
0.000101
0.000109
0.000111
0.000109
0.000108
0.000108
0.000111
0.000113
0.000113
0.000112
0.000108
0.000107
0.000105
0.000104
0.000103
0.000105
0.000107
0.000110
0.000112
0.000107
0.000108
0.000111
0.000114
0.000109
0.000104
0.000108
0.000111
0.000102
0.000104
0.000109
0.000109
0.000106
0.000103
0.000110
0.000108
0.000104
0.000104
0.000107
0.000110
0.000102
0.000104
0.000103
0.000110
0.000111
0.000099
0.000103
0.000109
0.000111
0.000107
0.000102
0.000105
0.000110
0.000114
0.000112
0.000106
0.000105
0.000109
0.000106
0.000106
0.000106
0.000106
0.000104
0.000103
0.000106
0.000107
0.000109
0.000106
0.000103
0.000102
0.000107
0.000111
0.000108
0.000110
0.000112
0.000109
0.000102
0.000103
0.000106
0.000104
0.000107
0.000110
0.000113
0.000109
0.000108
0.000110
0.000103
0.000103
0.000108
0.000113
0.000113
0.000110
0.000108
0.000103
0.000106
0.000108
0.000105
0.000102
0.000105
0.000102
0.000108
0.000118
0.000114
0.000109
0.000112
0.000106
0.000104
0.000110
0.000115
0.000114
0.000108
0.000109
0.000105
0.000111
0.000109
0.000106
0.000107
0.000105
0.000104
0.000107
0.000106
0.000109
0.000105
0.000106
0.000108
0.000111
0.000111
0.000106
0.000103
0.000107
0.000112
0.000110
0.000110
0.000104
0.000106
0.000110
0.000108
0.000106
0.000108
0.000106
0.000106
0.000105
0.000108
0.000113
0.000111
0.000099
0.000099
0.000103
0.000104
0.000105
0.000104
0.000112
0.000109
0.000107
0.000109
0.000111
0.000108
0.000113
0.000110
0.000108
0.000107
0.000104
0.000108
0.000111
0.000113
0.000115
0.000107
0.000101
0.000101
0.000105
0.000111
0.000107
0.000106
0.000108
0.000105
0.000109
0.000108
0.000102
0.000099
0.000100
0.000104
0.000106
0.000108
0.000104
0.000105
0.000108
0.000107
0.000107
0.000106
0.000107
0.000110
0.000109
0.000108
0.000107
0.000108
0.000108
0.000112
0.000107
0.000108
0.000110
0.000111
0.000113
0.000109
0.000106
0.000109
0.000107
0.000101
0.000103
0.000104
0.000103
0.000108
0.000109
0.000113
0.000106
0.000103
0.000109
0.000109
0.000106
0.000104
0.000107
0.000112
0.000107
0.000107
0.000111
0.000110
0.000103
0.000111
0.000114
0.000115
0.000108
0.000100
0.000104
0.000107
0.000103
0.000105
