# Supplementary material for: Periodicity of SNP distribution around transcription start sites
Source: BMC Genomics. 2006 Apr 3;7:66. doi: 10.1186/1471-2164-7-66 (PMC1448210; doi:10.1186/1471-2164-7-66)
Supplement: Additional File 8 — Matlab script and input files. The input files for Matlab script is a 2-column 6001-line table in ASCII format, in which the first and second columns represent the relative position to TSSs and the number of SNPs at each position, respectively. For nucleotide divergence, an additional third column represents the number of aligned sequences between the humans and chimpanzees at each position relative to TSSs. [file 1471-2164-7-66-S8.zip › stdRandom10171Hanning1024.txt]

0.877465
0.224793
0.000260
0.000251
0.000233
0.000239
0.000246
0.000254
0.000250
0.000260
0.000254
0.000260
0.000264
0.000228
0.000245
0.000250
0.000242
0.000240
0.000240
0.000246
0.000248
0.000248
0.000248
0.000238
0.000246
0.000240
0.000232
0.000242
0.000241
0.000237
0.000235
0.000228
0.000248
0.000249
0.000236
0.000246
0.000242
0.000231
0.000228
0.000245
0.000241
0.000232
0.000234
0.000236
0.000247
0.000255
0.000264
0.000266
0.000255
0.000240
0.000240
0.000248
0.000256
0.000249
0.000250
0.000244
0.000237
0.000240
0.000246
0.000241
0.000226
0.000240
0.000237
0.000251
0.000243
0.000238
0.000241
0.000233
0.000246
0.000254
0.000247
0.000235
0.000243
0.000242
0.000243
0.000240
0.000250
0.000235
0.000248
0.000261
0.000241
0.000238
0.000236
0.000252
0.000238
0.000243
0.000260
0.000258
0.000242
0.000241
0.000232
0.000233
0.000249
0.000257
0.000245
0.000248
0.000241
0.000238
0.000242
0.000261
0.000258
0.000241
0.000238
0.000237
0.000254
0.000230
0.000227
0.000223
0.000252
0.000239
0.000249
0.000269
0.000238
0.000246
0.000261
0.000245
0.000262
0.000252
0.000242
0.000228
0.000218
0.000238
0.000241
0.000237
0.000227
0.000228
0.000241
0.000231
0.000228
0.000222
0.000240
0.000252
0.000255
0.000258
0.000236
0.000238
0.000237
0.000252
0.000246
0.000254
0.000235
0.000215
0.000241
0.000249
0.000251
0.000237
0.000238
0.000250
0.000247
0.000242
0.000249
0.000250
0.000238
0.000226
0.000250
0.000249
0.000252
0.000242
0.000228
0.000225
0.000241
0.000224
0.000228
0.000246
0.000239
0.000237
0.000247
0.000256
0.000254
0.000244
0.000240
0.000230
0.000220
0.000220
0.000239
0.000243
0.000235
0.000245
0.000254
0.000249
0.000232
0.000231
0.000248
0.000255
0.000251
0.000244
0.000241
0.000221
0.000220
0.000248
0.000240
0.000236
0.000256
0.000266
0.000250
0.000249
0.000240
0.000235
0.000239
0.000223
0.000239
0.000247
0.000228
0.000238
0.000244
0.000238
0.000226
0.000233
0.000231
0.000230
0.000240
0.000235
0.000238
0.000230
0.000231
0.000235
0.000222
0.000225
0.000227
0.000235
0.000252
0.000244
0.000231
0.000252
0.000248
0.000260
0.000241
0.000235
0.000245
0.000235
0.000237
0.000235
0.000229
0.000230
0.000231
0.000220
0.000236
0.000235
0.000246
0.000225
0.000230
0.000230
0.000239
0.000244
0.000239
0.000244
0.000232
0.000242
0.000244
0.000249
0.000240
0.000229
0.000237
0.000236
0.000232
0.000226
0.000231
0.000240
0.000241
0.000234
0.000245
0.000230
0.000235
0.000232
0.000240
0.000244
0.000240
0.000251
0.000252
0.000235
0.000239
0.000236
0.000254
0.000248
0.000245
0.000253
0.000240
0.000241
0.000242
0.000248
0.000236
0.000241
0.000249
0.000249
0.000250
0.000252
0.000233
0.000229
0.000244
0.000241
0.000240
0.000246
0.000267
0.000249
0.000225
0.000244
0.000235
0.000248
0.000245
0.000232
0.000227
0.000238
0.000235
0.000241
0.000240
0.000246
0.000233
0.000237
0.000234
0.000225
0.000233
0.000238
0.000243
0.000231
0.000230
0.000228
0.000230
0.000228
0.000227
0.000231
0.000233
0.000228
0.000229
0.000245
0.000231
0.000224
0.000241
0.000246
0.000244
0.000240
0.000233
0.000226
0.000222
0.000232
0.000242
0.000243
0.000237
0.000249
0.000234
0.000242
0.000227
0.000246
0.000242
0.000239
0.000227
0.000247
0.000241
0.000248
0.000221
0.000231
0.000228
0.000245
0.000245
0.000228
0.000234
0.000257
0.000243
0.000243
0.000250
0.000256
0.000243
0.000227
0.000229
0.000243
0.000246
0.000232
0.000231
0.000223
0.000232
0.000243
0.000247
0.000243
0.000235
0.000233
0.000240
0.000240
0.000231
0.000231
0.000241
0.000230
0.000238
0.000257
0.000245
0.000239
0.000247
0.000255
0.000248
0.000249
0.000238
0.000225
0.000231
0.000234
0.000226
0.000225
0.000218
0.000231
0.000239
0.000250
0.000231
0.000227
0.000244
0.000240
0.000224
0.000242
0.000243
0.000240
0.000241
0.000245
0.000222
0.000232
0.000237
0.000245
0.000236
0.000240
0.000238
0.000233
0.000224
0.000237
0.000242
0.000242
0.000235
0.000243
0.000238
0.000238
0.000248
0.000240
0.000235
0.000226
0.000237
0.000256
0.000245
0.000228
0.000227
0.000227
0.000224
0.000238
0.000231
0.000229
0.000223
0.000237
0.000240
0.000237
0.000235
0.000239
0.000235
0.000229
0.000245
0.000233
0.000241
0.000236
0.000251
0.000235
0.000223
0.000236
0.000245
0.000255
0.000232
0.000226
0.000237
0.000229
0.000233
0.000230
0.000228
0.000239
0.000228
0.000227
0.000232
0.000238
0.000245
0.000234
0.000229
0.000239
0.000237
0.000238
0.000254
0.000227
0.000230
0.000240
0.000249
0.000236
0.000241
0.000248
0.000231
0.000246
0.000241
0.000226
0.000229
0.000234
0.000235
0.000250
0.000251
0.000252
0.000238
0.000243
0.000244
0.000234
0.000233
0.000234
0.000236
0.000233
0.000232
0.000236
0.000240
0.000236
0.000229
0.000241
0.000232
0.000240
0.000245
0.000248
0.000251
0.000240
