# Supplementary material for: Periodicity of SNP distribution around transcription start sites
Source: BMC Genomics. 2006 Apr 3;7:66. doi: 10.1186/1471-2164-7-66 (PMC1448210; doi:10.1186/1471-2164-7-66)
Supplement: Additional File 8 — Matlab script and input files. The input files for Matlab script is a 2-column 6001-line table in ASCII format, in which the first and second columns represent the relative position to TSSs and the number of SNPs at each position, respectively. For nucleotide divergence, an additional third column represents the number of aligned sequences between the humans and chimpanzees at each position relative to TSSs. [file 1471-2164-7-66-S8.zip › stdRandom3842Hanning1024.txt]

0.910366
0.235721
0.000669
0.000651
0.000656
0.000673
0.000670
0.000692
0.000637
0.000632
0.000634
0.000607
0.000635
0.000658
0.000623
0.000605
0.000628
0.000620
0.000640
0.000677
0.000658
0.000618
0.000670
0.000634
0.000602
0.000601
0.000648
0.000642
0.000678
0.000617
0.000609
0.000658
0.000636
0.000639
0.000650
0.000654
0.000674
0.000642
0.000618
0.000606
0.000613
0.000637
0.000653
0.000656
0.000677
0.000636
0.000651
0.000652
0.000672
0.000604
0.000607
0.000635
0.000636
0.000616
0.000635
0.000621
0.000675
0.000725
0.000643
0.000593
0.000627
0.000658
0.000627
0.000619
0.000625
0.000637
0.000649
0.000601
0.000595
0.000663
0.000623
0.000650
0.000698
0.000643
0.000654
0.000685
0.000624
0.000646
0.000640
0.000666
0.000673
0.000669
0.000615
0.000668
0.000625
0.000672
0.000682
0.000652
0.000638
0.000622
0.000687
0.000668
0.000631
0.000619
0.000648
0.000641
0.000606
0.000658
0.000646
0.000636
0.000646
0.000631
0.000654
0.000655
0.000637
0.000589
0.000667
0.000642
0.000663
0.000608
0.000632
0.000664
0.000613
0.000587
0.000637
0.000647
0.000630
0.000652
0.000652
0.000600
0.000612
0.000633
0.000633
0.000641
0.000627
0.000648
0.000701
0.000700
0.000706
0.000699
0.000646
0.000668
0.000696
0.000717
0.000699
0.000661
0.000602
0.000614
0.000637
0.000625
0.000644
0.000620
0.000682
0.000690
0.000684
0.000652
0.000721
0.000623
0.000557
0.000573
0.000589
0.000631
0.000657
0.000604
0.000578
0.000645
0.000639
0.000636
0.000653
0.000643
0.000655
0.000602
0.000602
0.000671
0.000697
0.000635
0.000657
0.000627
0.000618
0.000638
0.000646
0.000622
0.000628
0.000645
0.000624
0.000637
0.000634
0.000607
0.000632
0.000687
0.000635
0.000584
0.000593
0.000589
0.000628
0.000657
0.000682
0.000649
0.000665
0.000626
0.000625
0.000623
0.000642
0.000627
0.000673
0.000606
0.000583
0.000619
0.000630
0.000683
0.000697
0.000631
0.000622
0.000623
0.000650
0.000638
0.000598
0.000667
0.000670
0.000631
0.000652
0.000647
0.000629
0.000610
0.000628
0.000638
0.000659
0.000612
0.000639
0.000615
0.000632
0.000640
0.000645
0.000632
0.000614
0.000642
0.000644
0.000626
0.000668
0.000654
0.000627
0.000662
0.000664
0.000662
0.000658
0.000669
0.000630
0.000626
0.000630
0.000643
0.000648
0.000675
0.000644
0.000640
0.000600
0.000613
0.000638
0.000647
0.000650
0.000608
0.000634
0.000603
0.000646
0.000614
0.000620
0.000638
0.000614
0.000609
0.000625
0.000633
0.000628
0.000629
0.000630
0.000647
0.000625
0.000628
0.000628
0.000679
0.000703
0.000631
0.000601
0.000572
0.000657
0.000671
0.000642
0.000581
0.000596
0.000635
0.000586
0.000567
0.000613
0.000668
0.000648
0.000651
0.000639
0.000595
0.000611
0.000636
0.000623
0.000626
0.000629
0.000632
0.000638
0.000601
0.000622
0.000626
0.000619
0.000611
0.000606
0.000624
0.000638
0.000671
0.000674
0.000668
0.000645
0.000633
0.000614
0.000666
0.000674
0.000670
0.000657
0.000656
0.000619
0.000606
0.000647
0.000625
0.000654
0.000626
0.000629
0.000646
0.000657
0.000623
0.000563
0.000645
0.000655
0.000608
0.000638
0.000624
0.000594
0.000613
0.000665
0.000670
0.000639
0.000578
0.000635
0.000612
0.000632
0.000650
0.000619
0.000609
0.000606
0.000644
0.000615
0.000634
0.000605
0.000622
0.000637
0.000636
0.000646
0.000644
0.000644
0.000619
0.000609
0.000560
0.000564
0.000617
0.000643
0.000616
0.000633
0.000694
0.000628
0.000657
0.000649
0.000609
0.000584
0.000632
0.000662
0.000626
0.000624
0.000627
0.000620
0.000604
0.000615
0.000655
0.000620
0.000621
0.000578
0.000590
0.000672
0.000650
0.000652
0.000664
0.000640
0.000643
0.000645
0.000662
0.000683
0.000655
0.000651
0.000641
0.000633
0.000646
0.000627
0.000578
0.000626
0.000611
0.000579
0.000621
0.000628
0.000648
0.000633
0.000622
0.000624
0.000588
0.000607
0.000634
0.000685
0.000708
0.000620
0.000609
0.000705
0.000653
0.000592
0.000615
0.000612
0.000585
0.000645
0.000643
0.000608
0.000602
0.000660
0.000626
0.000571
0.000611
0.000686
0.000622
0.000603
0.000608
0.000648
0.000611
0.000611
0.000632
0.000619
0.000617
0.000654
0.000592
0.000601
0.000628
0.000630
0.000675
0.000661
0.000631
0.000681
0.000665
0.000591
0.000608
0.000684
0.000655
0.000616
0.000654
0.000686
0.000618
0.000604
0.000605
0.000637
0.000644
0.000585
0.000605
0.000603
0.000646
0.000625
0.000622
0.000653
0.000658
0.000644
0.000631
0.000633
0.000685
0.000632
0.000615
0.000608
0.000634
0.000660
0.000662
0.000642
0.000584
0.000608
0.000649
0.000630
0.000622
0.000627
0.000654
0.000621
0.000580
0.000595
0.000623
0.000607
0.000595
0.000623
0.000625
0.000578
0.000607
0.000692
0.000629
0.000647
0.000597
0.000591
0.000669
0.000636
0.000610
0.000640
0.000646
0.000589
0.000652
0.000634
0.000618
0.000622
0.000609
0.000623
0.000612
0.000621
0.000645
