# Supplementary material for: Periodicity of SNP distribution around transcription start sites
Source: BMC Genomics. 2006 Apr 3;7:66. doi: 10.1186/1471-2164-7-66 (PMC1448210; doi:10.1186/1471-2164-7-66)
Supplement: Additional File 8 — Matlab script and input files. The input files for Matlab script is a 2-column 6001-line table in ASCII format, in which the first and second columns represent the relative position to TSSs and the number of SNPs at each position, respectively. For nucleotide divergence, an additional third column represents the number of aligned sequences between the humans and chimpanzees at each position relative to TSSs. [file 1471-2164-7-66-S8.zip › stdRandom6329Hanning1024.txt]

0.888855
0.228652
0.000413
0.000390
0.000378
0.000396
0.000407
0.000400
0.000377
0.000374
0.000385
0.000383
0.000389
0.000387
0.000374
0.000395
0.000398
0.000380
0.000395
0.000428
0.000408
0.000390
0.000393
0.000364
0.000347
0.000362
0.000384
0.000422
0.000397
0.000369
0.000366
0.000400
0.000404
0.000392
0.000385
0.000400
0.000397
0.000371
0.000363
0.000375
0.000384
0.000390
0.000380
0.000360
0.000393
0.000389
0.000407
0.000384
0.000391
0.000384
0.000367
0.000389
0.000369
0.000380
0.000396
0.000374
0.000403
0.000407
0.000380
0.000378
0.000407
0.000397
0.000388
0.000365
0.000377
0.000392
0.000380
0.000398
0.000375
0.000402
0.000432
0.000397
0.000386
0.000374
0.000387
0.000392
0.000395
0.000398
0.000386
0.000376
0.000388
0.000384
0.000347
0.000404
0.000384
0.000407
0.000442
0.000428
0.000425
0.000399
0.000403
0.000423
0.000377
0.000393
0.000406
0.000385
0.000385
0.000391
0.000394
0.000399
0.000377
0.000372
0.000383
0.000402
0.000400
0.000379
0.000407
0.000376
0.000369
0.000365
0.000379
0.000437
0.000393
0.000364
0.000387
0.000416
0.000366
0.000362
0.000363
0.000365
0.000375
0.000389
0.000400
0.000393
0.000384
0.000389
0.000414
0.000416
0.000400
0.000394
0.000385
0.000426
0.000396
0.000377
0.000396
0.000366
0.000366
0.000386
0.000407
0.000391
0.000387
0.000371
0.000376
0.000389
0.000395
0.000405
0.000416
0.000370
0.000375
0.000384
0.000378
0.000400
0.000399
0.000358
0.000370
0.000362
0.000393
0.000406
0.000410
0.000383
0.000403
0.000398
0.000371
0.000417
0.000438
0.000393
0.000394
0.000370
0.000382
0.000370
0.000368
0.000391
0.000395
0.000369
0.000387
0.000410
0.000374
0.000356
0.000384
0.000395
0.000380
0.000370
0.000381
0.000385
0.000386
0.000381
0.000401
0.000408
0.000388
0.000412
0.000386
0.000392
0.000366
0.000374
0.000386
0.000379
0.000392
0.000402
0.000411
0.000409
0.000374
0.000355
0.000361
0.000361
0.000382
0.000382
0.000354
0.000406
0.000374
0.000375
0.000381
0.000404
0.000370
0.000360
0.000361
0.000385
0.000392
0.000383
0.000364
0.000382
0.000368
0.000379
0.000389
0.000388
0.000380
0.000378
0.000385
0.000379
0.000393
0.000381
0.000381
0.000398
0.000384
0.000381
0.000406
0.000397
0.000375
0.000375
0.000366
0.000375
0.000374
0.000357
0.000363
0.000391
0.000390
0.000403
0.000387
0.000384
0.000391
0.000363
0.000382
0.000381
0.000381
0.000397
0.000384
0.000362
0.000379
0.000384
0.000395
0.000387
0.000379
0.000381
0.000396
0.000388
0.000378
0.000356
0.000354
0.000406
0.000391
0.000384
0.000367
0.000385
0.000389
0.000363
0.000366
0.000348
0.000360
0.000365
0.000356
0.000391
0.000404
0.000400
0.000380
0.000389
0.000402
0.000394
0.000395
0.000399
0.000383
0.000375
0.000385
0.000386
0.000366
0.000366
0.000400
0.000405
0.000413
0.000384
0.000371
0.000390
0.000387
0.000389
0.000370
0.000384
0.000391
0.000379
0.000380
0.000393
0.000382
0.000371
0.000377
0.000385
0.000382
0.000374
0.000376
0.000390
0.000404
0.000361
0.000366
0.000369
0.000393
0.000390
0.000352
0.000371
0.000378
0.000373
0.000385
0.000381
0.000373
0.000380
0.000421
0.000409
0.000393
0.000370
0.000403
0.000376
0.000380
0.000382
0.000374
0.000368
0.000377
0.000369
0.000370
0.000385
0.000362
0.000375
0.000378
0.000384
0.000401
0.000386
0.000409
0.000397
0.000391
0.000387
0.000387
0.000371
0.000375
0.000396
0.000398
0.000391
0.000394
0.000390
0.000400
0.000369
0.000383
0.000392
0.000402
0.000400
0.000396
0.000385
0.000365
0.000384
0.000370
0.000381
0.000360
0.000375
0.000372
0.000396
0.000434
0.000425
0.000413
0.000403
0.000381
0.000370
0.000379
0.000403
0.000438
0.000406
0.000399
0.000372
0.000402
0.000384
0.000376
0.000375
0.000371
0.000362
0.000371
0.000393
0.000379
0.000385
0.000390
0.000382
0.000407
0.000399
0.000363
0.000361
0.000382
0.000399
0.000392
0.000389
0.000392
0.000381
0.000382
0.000383
0.000373
0.000379
0.000381
0.000376
0.000374
0.000385
0.000416
0.000387
0.000350
0.000349
0.000364
0.000389
0.000355
0.000356
0.000400
0.000380
0.000380
0.000394
0.000395
0.000383
0.000412
0.000395
0.000386
0.000365
0.000370
0.000400
0.000387
0.000390
0.000408
0.000390
0.000371
0.000345
0.000370
0.000392
0.000377
0.000381
0.000392
0.000378
0.000386
0.000400
0.000382
0.000355
0.000344
0.000364
0.000387
0.000396
0.000368
0.000379
0.000396
0.000380
0.000386
0.000371
0.000380
0.000389
0.000389
0.000376
0.000380
0.000382
0.000370
0.000389
0.000388
0.000373
0.000376
0.000386
0.000402
0.000372
0.000370
0.000390
0.000371
0.000352
0.000363
0.000379
0.000370
0.000408
0.000392
0.000392
0.000383
0.000355
0.000399
0.000379
0.000382
0.000360
0.000385
0.000403
0.000374
0.000373
0.000405
0.000383
0.000352
0.000383
0.000410
0.000420
0.000409
0.000374
0.000381
0.000390
0.000365
0.000388
