# Supplementary material for: Periodicity of SNP distribution around transcription start sites
Source: BMC Genomics. 2006 Apr 3;7:66. doi: 10.1186/1471-2164-7-66 (PMC1448210; doi:10.1186/1471-2164-7-66)
Supplement: Additional File 8 — Matlab script and input files. The input files for Matlab script is a 2-column 6001-line table in ASCII format, in which the first and second columns represent the relative position to TSSs and the number of SNPs at each position, respectively. For nucleotide divergence, an additional third column represents the number of aligned sequences between the humans and chimpanzees at each position relative to TSSs. [file 1471-2164-7-66-S8.zip › uniqueNMdbTSSv4.list.dbsnp_validBuild124]

-3000	20
-2999	24
-2998	13
-2997	21
-2996	16
-2995	10
-2994	18
-2993	19
-2992	21
-2991	17
-2990	16
-2989	18
-2988	19
-2987	14
-2986	16
-2985	13
-2984	12
-2983	11
-2982	17
-2981	11
-2980	18
-2979	11
-2978	18
-2977	14
-2976	19
-2975	18
-2974	12
-2973	13
-2972	16
-2971	16
-2970	12
-2969	13
-2968	13
-2967	10
-2966	23
-2965	10
-2964	11
-2963	18
-2962	13
-2961	15
-2960	21
-2959	12
-2958	17
-2957	15
-2956	11
-2955	13
-2954	8
-2953	9
-2952	14
-2951	13
-2950	16
-2949	12
-2948	21
-2947	16
-2946	21
-2945	19
-2944	15
-2943	13
-2942	15
-2941	19
-2940	21
-2939	15
-2938	14
-2937	18
-2936	15
-2935	8
-2934	16
-2933	12
-2932	8
-2931	13
-2930	16
-2929	13
-2928	15
-2927	12
-2926	17
-2925	8
-2924	14
-2923	17
-2922	14
-2921	11
-2920	18
-2919	19
-2918	26
-2917	19
-2916	19
-2915	23
-2914	16
-2913	15
-2912	21
-2911	13
-2910	17
-2909	13
-2908	18
-2907	23
-2906	17
-2905	12
-2904	22
-2903	17
-2902	7
-2901	20
-2900	20
-2899	23
-2898	14
-2897	21
-2896	25
-2895	16
-2894	15
-2893	17
-2892	14
-2891	10
-2890	8
-2889	10
-2888	14
-2887	9
-2886	14
-2885	17
-2884	17
-2883	11
-2882	15
-2881	14
-2880	9
-2879	12
-2878	14
-2877	12
-2876	11
-2875	24
-2874	15
-2873	16
-2872	10
-2871	14
-2870	13
-2869	15
-2868	16
-2867	12
-2866	19
-2865	17
-2864	17
-2863	13
-2862	14
-2861	13
-2860	26
-2859	13
-2858	12
-2857	18
-2856	20
-2855	14
-2854	13
-2853	12
-2852	12
-2851	13
-2850	16
-2849	24
-2848	18
-2847	19
-2846	21
-2845	17
-2844	14
-2843	11
-2842	15
-2841	14
-2840	13
-2839	15
-2838	21
-2837	13
-2836	9
-2835	17
-2834	23
-2833	11
-2832	20
-2831	20
-2830	12
-2829	12
-2828	13
-2827	10
-2826	11
-2825	9
-2824	13
-2823	16
-2822	17
-2821	12
-2820	19
-2819	17
-2818	12
-2817	5
-2816	17
-2815	20
-2814	17
-2813	16
-2812	21
-2811	6
-2810	18
-2809	16
-2808	15
-2807	14
-2806	12
-2805	12
-2804	17
-2803	13
-2802	17
-2801	12
-2800	16
-2799	17
-2798	13
-2797	16
-2796	13
-2795	14
-2794	8
-2793	21
-2792	15
-2791	13
-2790	9
-2789	14
-2788	14
-2787	18
-2786	21
-2785	14
-2784	14
-2783	16
-2782	12
-2781	18
-2780	21
-2779	19
-2778	9
-2777	15
-2776	9
-2775	19
-2774	20
-2773	19
-2772	16
-2771	23
-2770	14
-2769	17
-2768	21
-2767	21
-2766	15
-2765	18
-2764	7
-2763	17
-2762	18
-2761	12
-2760	20
-2759	16
-2758	10
-2757	11
-2756	17
-2755	15
-2754	13
-2753	14
-2752	21
-2751	14
-2750	13
-2749	18
-2748	21
-2747	20
-2746	17
-2745	25
-2744	6
-2743	4
-2742	14
-2741	10
-2740	20
-2739	18
-2738	17
-2737	13
-2736	14
-2735	15
-2734	13
-2733	19
-2732	17
-2731	17
-2730	12
-2729	21
-2728	23
-2727	12
-2726	18
-2725	20
-2724	19
-2723	13
-2722	19
-2721	19
-2720	18
-2719	12
-2718	15
-2717	17
-2716	27
-2715	18
-2714	14
-2713	17
-2712	15
-2711	16
-2710	9
-2709	19
-2708	15
-2707	14
-2706	15
-2705	14
-2704	20
-2703	13
-2702	13
-2701	21
-2700	16
-2699	14
-2698	16
-2697	13
-2696	12
-2695	12
-2694	17
-2693	24
-2692	17
-2691	17
-2690	19
-2689	24
-2688	13
-2687	12
-2686	14
-2685	17
-2684	15
-2683	15
-2682	19
-2681	16
-2680	24
-2679	17
-2678	22
-2677	24
-2676	18
-2675	14
-2674	17
-2673	16
-2672	14
-2671	15
-2670	26
-2669	24
-2668	13
-2667	9
-2666	15
-2665	14
-2664	8
-2663	12
-2662	13
-2661	27
-2660	15
-2659	19
-2658	14
-2657	17
-2656	12
-2655	12
-2654	13
-2653	13
-2652	12
-2651	20
-2650	7
-2649	23
-2648	14
-2647	14
-2646	17
-2645	15
-2644	13
-2643	12
-2642	23
-2641	18
-2640	17
-2639	21
-2638	24
-2637	14
-2636	12
-2635	23
-2634	12
-2633	20
-2632	21
-2631	12
-2630	15
-2629	13
-2628	12
-2627	12
-2626	17
-2625	19
-2624	13
-2623	14
-2622	17
-2621	8
-2620	16
-2619	12
-2618	5
-2617	15
-2616	14
-2615	13
-2614	11
-2613	17
-2612	16
-2611	17
-2610	21
-2609	18
-2608	10
-2607	17
-2606	21
-2605	15
-2604	15
-2603	18
-2602	16
-2601	20
-2600	14
-2599	21
-2598	24
-2597	11
-2596	18
-2595	21
-2594	11
-2593	21
-2592	17
-2591	14
-2590	8
-2589	13
-2588	14
-2587	15
-2586	15
-2585	16
-2584	12
-2583	8
-2582	11
-2581	20
-2580	7
-2579	16
-2578	13
-2577	18
-2576	15
-2575	13
-2574	18
-2573	18
-2572	10
-2571	14
-2570	16
-2569	16
-2568	12
-2567	18
-2566	16
-2565	13
-2564	17
-2563	7
-2562	11
-2561	12
-2560	15
-2559	5
-2558	16
-2557	12
-2556	10
-2555	9
-2554	14
-2553	17
-2552	20
-2551	12
-2550	15
-2549	9
-2548	14
-2547	16
-2546	18
-2545	15
-2544	11
-2543	8
-2542	11
-2541	14
-2540	7
-2539	16
-2538	25
-2537	10
-2536	17
-2535	22
-2534	15
-2533	21
-2532	16
-2531	17
-2530	20
-2529	18
-2528	11
-2527	16
-2526	18
-2525	13
-2524	16
-2523	14
-2522	15
-2521	21
-2520	33
-2519	14
-2518	6
-2517	25
-2516	19
-2515	16
-2514	10
-2513	19
-2512	17
-2511	11
-2510	13
-2509	14
-2508	19
-2507	17
-2506	15
-2505	14
-2504	10
-2503	8
-2502	16
-2501	17
-2500	14
-2499	13
-2498	16
-2497	12
-2496	14
-2495	7
-2494	20
-2493	17
-2492	21
-2491	17
-2490	17
-2489	13
-2488	14
-2487	21
-2486	11
-2485	12
-2484	11
-2483	17
-2482	18
-2481	14
-2480	11
-2479	24
-2478	17
-2477	15
-2476	15
-2475	13
-2474	17
-2473	20
-2472	16
-2471	14
-2470	12
-2469	9
-2468	17
-2467	14
-2466	15
-2465	27
-2464	17
-2463	8
-2462	19
-2461	15
-2460	13
-2459	12
-2458	15
-2457	10
-2456	13
-2455	14
-2454	17
-2453	15
-2452	16
-2451	15
-2450	18
-2449	12
-2448	13
-2447	26
-2446	15
-2445	17
-2444	18
-2443	12
-2442	21
-2441	19
-2440	19
-2439	16
-2438	16
-2437	14
-2436	9
-2435	19
-2434	16
-2433	13
-2432	15
-2431	13
-2430	15
-2429	13
-2428	12
-2427	12
-2426	20
-2425	17
-2424	17
-2423	20
-2422	23
-2421	15
-2420	20
-2419	15
-2418	8
-2417	15
-2416	15
-2415	17
-2414	15
-2413	17
-2412	8
-2411	18
-2410	9
-2409	10
-2408	14
-2407	14
-2406	12
-2405	15
-2404	12
-2403	19
-2402	18
-2401	19
-2400	17
-2399	7
-2398	17
-2397	21
-2396	15
-2395	19
-2394	16
-2393	20
-2392	16
-2391	15
-2390	16
-2389	19
-2388	17
-2387	18
-2386	15
-2385	17
-2384	18
-2383	12
-2382	9
-2381	11
-2380	9
-2379	12
-2378	8
-2377	13
-2376	13
-2375	17
-2374	14
-2373	20
-2372	20
-2371	14
-2370	18
-2369	15
-2368	15
-2367	11
-2366	19
-2365	14
-2364	15
-2363	18
-2362	16
-2361	14
-2360	19
-2359	24
-2358	15
-2357	14
-2356	19
-2355	15
-2354	13
-2353	7
-2352	11
-2351	5
-2350	20
-2349	20
-2348	16
-2347	14
-2346	13
-2345	13
-2344	10
-2343	21
-2342	22
-2341	15
-2340	11
-2339	18
-2338	12
-2337	12
-2336	20
-2335	19
-2334	18
-2333	12
-2332	15
-2331	13
-2330	13
-2329	18
-2328	15
-2327	11
-2326	19
-2325	12
-2324	14
-2323	16
-2322	15
-2321	12
-2320	23
-2319	15
-2318	15
-2317	12
-2316	16
-2315	18
-2314	17
-2313	12
-2312	14
-2311	15
-2310	16
-2309	9
-2308	18
-2307	18
-2306	14
-2305	19
-2304	14
-2303	18
-2302	25
-2301	8
-2300	16
-2299	13
-2298	8
-2297	19
-2296	18
-2295	17
-2294	25
-2293	11
-2292	17
-2291	10
-2290	16
-2289	14
-2288	24
-2287	16
-2286	9
-2285	13
-2284	18
-2283	15
-2282	16
-2281	15
-2280	11
-2279	15
-2278	17
-2277	14
-2276	14
-2275	20
-2274	14
-2273	15
-2272	17
-2271	16
-2270	17
-2269	16
-2268	9
-2267	17
-2266	14
-2265	17
-2264	15
-2263	13
-2262	10
-2261	25
-2260	14
-2259	12
-2258	13
-2257	13
-2256	15
-2255	19
-2254	17
-2253	23
-2252	15
-2251	14
-2250	11
-2249	22
-2248	20
-2247	12
-2246	16
-2245	13
-2244	14
-2243	13
-2242	18
-2241	15
-2240	15
-2239	15
-2238	15
-2237	16
-2236	9
-2235	16
-2234	12
-2233	13
-2232	14
-2231	12
-2230	11
-2229	17
-2228	12
-2227	14
-2226	14
-2225	17
-2224	12
-2223	16
-2222	17
-2221	13
-2220	17
-2219	15
-2218	21
-2217	19
-2216	13
-2215	18
-2214	14
-2213	20
-2212	15
-2211	15
-2210	15
-2209	19
-2208	13
-2207	21
-2206	21
-2205	10
-2204	10
-2203	10
-2202	10
-2201	21
-2200	8
-2199	14
-2198	19
-2197	14
-2196	13
-2195	14
-2194	21
-2193	14
-2192	9
-2191	18
-2190	14
-2189	8
-2188	16
-2187	14
-2186	9
-2185	15
-2184	20
-2183	19
-2182	24
-2181	14
-2180	14
-2179	17
-2178	20
-2177	16
-2176	20
-2175	19
-2174	10
-2173	8
-2172	12
-2171	25
-2170	16
-2169	18
-2168	9
-2167	24
-2166	14
-2165	15
-2164	10
-2163	14
-2162	22
-2161	17
-2160	16
-2159	19
-2158	16
-2157	12
-2156	15
-2155	13
-2154	15
-2153	14
-2152	23
-2151	19
-2150	15
-2149	16
-2148	16
-2147	13
-2146	13
-2145	18
-2144	5
-2143	17
-2142	20
-2141	18
-2140	29
-2139	16
-2138	22
-2137	12
-2136	10
-2135	15
-2134	14
-2133	15
-2132	13
-2131	14
-2130	14
-2129	16
-2128	16
-2127	22
-2126	11
-2125	13
-2124	15
-2123	21
-2122	18
-2121	14
-2120	18
-2119	18
-2118	11
-2117	20
-2116	18
-2115	22
-2114	10
-2113	11
-2112	18
-2111	13
-2110	9
-2109	18
-2108	12
-2107	17
-2106	12
-2105	19
-2104	11
-2103	15
-2102	9
-2101	18
-2100	13
-2099	11
-2098	17
-2097	17
-2096	14
-2095	22
-2094	22
-2093	11
-2092	16
-2091	14
-2090	18
-2089	14
-2088	15
-2087	15
-2086	13
-2085	19
-2084	19
-2083	16
-2082	20
-2081	13
-2080	16
-2079	18
-2078	21
-2077	13
-2076	11
-2075	12
-2074	10
-2073	12
-2072	16
-2071	13
-2070	18
-2069	21
-2068	17
-2067	11
-2066	14
-2065	17
-2064	8
-2063	12
-2062	19
-2061	22
-2060	18
-2059	18
-2058	12
-2057	11
-2056	14
-2055	13
-2054	12
-2053	20
-2052	15
-2051	13
-2050	13
-2049	19
-2048	14
-2047	19
-2046	16
-2045	14
-2044	13
-2043	11
-2042	15
-2041	14
-2040	13
-2039	11
-2038	13
-2037	20
-2036	15
-2035	15
-2034	16
-2033	17
-2032	9
-2031	8
-2030	14
-2029	12
-2028	23
-2027	20
-2026	9
-2025	13
-2024	13
-2023	12
-2022	10
-2021	15
-2020	20
-2019	15
-2018	14
-2017	15
-2016	10
-2015	11
-2014	16
-2013	12
-2012	19
-2011	16
-2010	19
-2009	15
-2008	11
-2007	14
-2006	18
-2005	14
-2004	24
-2003	18
-2002	16
-2001	20
-2000	14
-1999	9
-1998	15
-1997	18
-1996	21
-1995	15
-1994	17
-1993	22
-1992	11
-1991	18
-1990	14
-1989	13
-1988	16
-1987	22
-1986	13
-1985	22
-1984	21
-1983	15
-1982	16
-1981	14
-1980	17
-1979	19
-1978	18
-1977	25
-1976	10
-1975	11
-1974	18
-1973	21
-1972	12
-1971	14
-1970	18
-1969	18
-1968	19
-1967	14
-1966	15
-1965	21
-1964	10
-1963	20
-1962	17
-1961	14
-1960	15
-1959	17
-1958	15
-1957	16
-1956	13
-1955	24
-1954	20
-1953	16
-1952	9
-1951	26
-1950	9
-1949	13
-1948	16
-1947	18
-1946	21
-1945	13
-1944	16
-1943	20
-1942	15
-1941	24
-1940	16
-1939	20
-1938	11
-1937	14
-1936	10
-1935	16
-1934	16
-1933	18
-1932	19
-1931	24
-1930	21
-1929	16
-1928	17
-1927	18
-1926	13
-1925	14
-1924	18
-1923	15
-1922	15
-1921	10
-1920	16
-1919	14
-1918	19
-1917	13
-1916	17
-1915	11
-1914	16
-1913	18
-1912	11
-1911	22
-1910	22
-1909	10
-1908	18
-1907	19
-1906	20
-1905	13
-1904	17
-1903	16
-1902	19
-1901	21
-1900	22
-1899	11
-1898	16
-1897	17
-1896	15
-1895	23
-1894	14
-1893	13
-1892	12
-1891	15
-1890	14
-1889	13
-1888	20
-1887	16
-1886	9
-1885	21
-1884	11
-1883	6
-1882	11
-1881	11
-1880	18
-1879	23
-1878	21
-1877	13
-1876	19
-1875	13
-1874	21
-1873	13
-1872	17
-1871	20
-1870	13
-1869	11
-1868	14
-1867	13
-1866	14
-1865	16
-1864	15
-1863	15
-1862	22
-1861	15
-1860	17
-1859	19
-1858	21
-1857	18
-1856	16
-1855	15
-1854	11
-1853	16
-1852	17
-1851	16
-1850	15
-1849	15
-1848	9
-1847	16
-1846	14
-1845	8
-1844	20
-1843	17
-1842	22
-1841	12
-1840	11
-1839	16
-1838	13
-1837	8
-1836	15
-1835	14
-1834	20
-1833	14
-1832	26
-1831	13
-1830	9
-1829	19
-1828	16
-1827	6
-1826	14
-1825	14
-1824	13
-1823	15
-1822	22
-1821	20
-1820	13
-1819	13
-1818	21
-1817	17
-1816	12
-1815	10
-1814	12
-1813	13
-1812	19
-1811	17
-1810	20
-1809	16
-1808	13
-1807	13
-1806	16
-1805	22
-1804	22
-1803	11
-1802	7
-1801	12
-1800	16
-1799	19
-1798	14
-1797	15
-1796	16
-1795	23
-1794	16
-1793	14
-1792	15
-1791	15
-1790	25
-1789	13
-1788	14
-1787	15
-1786	14
-1785	10
-1784	15
-1783	18
-1782	11
-1781	18
-1780	13
-1779	20
-1778	9
-1777	10
-1776	13
-1775	12
-1774	12
-1773	15
-1772	20
-1771	20
-1770	17
-1769	12
-1768	15
-1767	16
-1766	19
-1765	17
-1764	13
-1763	14
-1762	18
-1761	19
-1760	16
-1759	17
-1758	17
-1757	21
-1756	16
-1755	9
-1754	12
-1753	17
-1752	14
-1751	19
-1750	15
-1749	7
-1748	18
-1747	12
-1746	13
-1745	22
-1744	9
-1743	16
-1742	20
-1741	22
-1740	12
-1739	24
-1738	24
-1737	17
-1736	16
-1735	16
-1734	22
-1733	18
-1732	19
-1731	17
-1730	11
-1729	16
-1728	19
-1727	20
-1726	21
-1725	16
-1724	14
-1723	20
-1722	11
-1721	16
-1720	19
-1719	11
-1718	12
-1717	18
-1716	11
-1715	13
-1714	9
-1713	15
-1712	17
-1711	14
-1710	23
-1709	10
-1708	9
-1707	19
-1706	12
-1705	16
-1704	13
-1703	8
-1702	11
-1701	17
-1700	12
-1699	11
-1698	14
-1697	12
-1696	13
-1695	20
-1694	13
-1693	22
-1692	17
-1691	12
-1690	11
-1689	11
-1688	10
-1687	9
-1686	18
-1685	13
-1684	19
-1683	14
-1682	14
-1681	14
-1680	17
-1679	16
-1678	18
-1677	21
-1676	24
-1675	10
-1674	10
-1673	15
-1672	15
-1671	19
-1670	14
-1669	17
-1668	15
-1667	17
-1666	15
-1665	16
-1664	19
-1663	18
-1662	18
-1661	20
-1660	24
-1659	17
-1658	14
-1657	11
-1656	13
-1655	25
-1654	21
-1653	21
-1652	18
-1651	14
-1650	18
-1649	16
-1648	15
-1647	21
-1646	12
-1645	11
-1644	14
-1643	17
-1642	17
-1641	13
-1640	18
-1639	22
-1638	15
-1637	30
-1636	20
-1635	11
-1634	14
-1633	9
-1632	15
-1631	15
-1630	10
-1629	17
-1628	16
-1627	17
-1626	10
-1625	21
-1624	22
-1623	11
-1622	27
-1621	11
-1620	14
-1619	16
-1618	7
-1617	16
-1616	18
-1615	10
-1614	21
-1613	10
-1612	12
-1611	12
-1610	13
-1609	11
-1608	21
-1607	17
-1606	20
-1605	21
-1604	20
-1603	19
-1602	10
-1601	24
-1600	13
-1599	16
-1598	20
-1597	10
-1596	12
-1595	19
-1594	21
-1593	17
-1592	22
-1591	15
-1590	17
-1589	12
-1588	17
-1587	17
-1586	16
-1585	17
-1584	15
-1583	5
-1582	16
-1581	13
-1580	20
-1579	12
-1578	12
-1577	10
-1576	10
-1575	12
-1574	16
-1573	15
-1572	17
-1571	12
-1570	20
-1569	16
-1568	14
-1567	18
-1566	12
-1565	17
-1564	15
-1563	16
-1562	12
-1561	14
-1560	16
-1559	12
-1558	19
-1557	20
-1556	15
-1555	20
-1554	12
-1553	16
-1552	19
-1551	20
-1550	14
-1549	11
-1548	15
-1547	15
-1546	21
-1545	9
-1544	15
-1543	19
-1542	17
-1541	11
-1540	16
-1539	12
-1538	12
-1537	15
-1536	16
-1535	14
-1534	16
-1533	24
-1532	23
-1531	14
-1530	16
-1529	8
-1528	21
-1527	18
-1526	22
-1525	15
-1524	9
-1523	15
-1522	18
-1521	18
-1520	24
-1519	14
-1518	14
-1517	15
-1516	18
-1515	13
-1514	11
-1513	20
-1512	10
-1511	19
-1510	12
-1509	16
-1508	13
-1507	17
-1506	19
-1505	11
-1504	14
-1503	16
-1502	16
-1501	7
-1500	23
-1499	16
-1498	22
-1497	24
-1496	13
-1495	14
-1494	16
-1493	16
-1492	10
-1491	17
-1490	15
-1489	17
-1488	18
-1487	10
-1486	14
-1485	17
-1484	14
-1483	21
-1482	18
-1481	15
-1480	20
-1479	11
-1478	20
-1477	18
-1476	12
-1475	20
-1474	22
-1473	17
-1472	11
-1471	15
-1470	22
-1469	16
-1468	17
-1467	15
-1466	16
-1465	13
-1464	15
-1463	14
-1462	14
-1461	25
-1460	16
-1459	14
-1458	16
-1457	14
-1456	11
-1455	16
-1454	22
-1453	20
-1452	13
-1451	14
-1450	19
-1449	21
-1448	17
-1447	15
-1446	17
-1445	13
-1444	15
-1443	19
-1442	17
-1441	25
-1440	19
-1439	16
-1438	20
-1437	16
-1436	19
-1435	16
-1434	13
-1433	15
-1432	13
-1431	14
-1430	18
-1429	17
-1428	13
-1427	21
-1426	15
-1425	10
-1424	18
-1423	17
-1422	17
-1421	14
-1420	12
-1419	17
-1418	11
-1417	16
-1416	14
-1415	13
-1414	13
-1413	18
-1412	24
-1411	12
-1410	17
-1409	18
-1408	19
-1407	16
-1406	13
-1405	13
-1404	20
-1403	24
-1402	16
-1401	20
-1400	18
-1399	11
-1398	16
-1397	18
-1396	18
-1395	11
-1394	21
-1393	11
-1392	22
-1391	15
-1390	9
-1389	11
-1388	13
-1387	23
-1386	10
-1385	13
-1384	18
-1383	19
-1382	15
-1381	15
-1380	18
-1379	21
-1378	17
-1377	26
-1376	16
-1375	14
-1374	15
-1373	19
-1372	29
-1371	15
-1370	14
-1369	17
-1368	12
-1367	21
-1366	18
-1365	10
-1364	15
-1363	25
-1362	11
-1361	21
-1360	7
-1359	15
-1358	19
-1357	17
-1356	19
-1355	15
-1354	13
-1353	10
-1352	16
-1351	18
-1350	18
-1349	13
-1348	15
-1347	18
-1346	12
-1345	12
-1344	19
-1343	21
-1342	12
-1341	14
-1340	21
-1339	13
-1338	15
-1337	23
-1336	18
-1335	11
-1334	15
-1333	17
-1332	17
-1331	15
-1330	17
-1329	18
-1328	15
-1327	16
-1326	16
-1325	20
-1324	10
-1323	16
-1322	11
-1321	14
-1320	16
-1319	12
-1318	17
-1317	20
-1316	25
-1315	13
-1314	14
-1313	11
-1312	11
-1311	11
-1310	13
-1309	22
-1308	15
-1307	9
-1306	10
-1305	14
-1304	23
-1303	21
-1302	13
-1301	10
-1300	11
-1299	20
-1298	9
-1297	9
-1296	16
-1295	17
-1294	19
-1293	12
-1292	17
-1291	10
-1290	14
-1289	10
-1288	18
-1287	26
-1286	18
-1285	15
-1284	15
-1283	18
-1282	25
-1281	13
-1280	21
-1279	17
-1278	18
-1277	15
-1276	16
-1275	15
-1274	15
-1273	17
-1272	15
-1271	17
-1270	13
-1269	11
-1268	15
-1267	17
-1266	11
-1265	19
-1264	18
-1263	14
-1262	21
-1261	19
-1260	19
-1259	19
-1258	17
-1257	22
-1256	18
-1255	20
-1254	12
-1253	19
-1252	26
-1251	16
-1250	11
-1249	20
-1248	16
-1247	17
-1246	17
-1245	13
-1244	15
-1243	12
-1242	14
-1241	9
-1240	15
-1239	22
-1238	10
-1237	13
-1236	15
-1235	15
-1234	19
-1233	14
-1232	17
-1231	15
-1230	13
-1229	21
-1228	17
-1227	12
-1226	15
-1225	18
-1224	19
-1223	21
-1222	21
-1221	13
-1220	26
-1219	16
-1218	19
-1217	16
-1216	20
-1215	22
-1214	14
-1213	14
-1212	16
-1211	15
-1210	17
-1209	11
-1208	21
-1207	12
-1206	15
-1205	18
-1204	11
-1203	21
-1202	14
-1201	8
-1200	17
-1199	23
-1198	19
-1197	23
-1196	16
-1195	18
-1194	15
-1193	18
-1192	19
-1191	13
-1190	17
-1189	20
-1188	16
-1187	14
-1186	14
-1185	11
-1184	11
-1183	15
-1182	21
-1181	11
-1180	17
-1179	14
-1178	18
-1177	13
-1176	17
-1175	17
-1174	18
-1173	16
-1172	11
-1171	7
-1170	13
-1169	14
-1168	9
-1167	13
-1166	17
-1165	14
-1164	15
-1163	18
-1162	12
-1161	18
-1160	13
-1159	15
-1158	15
-1157	17
-1156	17
-1155	14
-1154	18
-1153	22
-1152	16
-1151	14
-1150	10
-1149	15
-1148	17
-1147	20
-1146	10
-1145	11
-1144	15
-1143	15
-1142	15
-1141	11
-1140	10
-1139	11
-1138	22
-1137	15
-1136	18
-1135	18
-1134	15
-1133	14
-1132	10
-1131	24
-1130	17
-1129	18
-1128	19
-1127	19
-1126	9
-1125	12
-1124	13
-1123	22
-1122	22
-1121	13
-1120	16
-1119	16
-1118	25
-1117	10
-1116	12
-1115	19
-1114	13
-1113	19
-1112	16
-1111	16
-1110	16
-1109	15
-1108	14
-1107	15
-1106	17
-1105	18
-1104	20
-1103	14
-1102	13
-1101	23
-1100	11
-1099	12
-1098	15
-1097	17
-1096	24
-1095	16
-1094	14
-1093	14
-1092	24
-1091	23
-1090	16
-1089	12
-1088	14
-1087	11
-1086	21
-1085	16
-1084	15
-1083	8
-1082	21
-1081	15
-1080	13
-1079	11
-1078	15
-1077	14
-1076	19
-1075	16
-1074	18
-1073	15
-1072	14
-1071	23
-1070	11
-1069	15
-1068	14
-1067	9
-1066	23
-1065	15
-1064	8
-1063	16
-1062	15
-1061	14
-1060	13
-1059	17
-1058	11
-1057	15
-1056	11
-1055	9
-1054	17
-1053	16
-1052	12
-1051	15
-1050	19
-1049	12
-1048	13
-1047	22
-1046	20
-1045	20
-1044	11
-1043	20
-1042	13
-1041	14
-1040	12
-1039	14
-1038	17
-1037	16
-1036	8
-1035	14
-1034	26
-1033	15
-1032	22
-1031	14
-1030	16
-1029	14
-1028	22
-1027	25
-1026	13
-1025	15
-1024	10
-1023	13
-1022	11
-1021	9
-1020	17
-1019	11
-1018	16
-1017	18
-1016	13
-1015	17
-1014	16
-1013	8
-1012	23
-1011	12
-1010	13
-1009	23
-1008	19
-1007	17
-1006	25
-1005	11
-1004	19
-1003	13
-1002	19
-1001	16
[truncated: 4,001 more rows]
